# Supplementary material for: Exploring the Role of T‐Cell Metabolism in Modulating Immunotherapy Efficacy for Non‐Small Cell Lung Cancer Based on Clustering
Source: J Clin Lab Anal. 2025 Apr 17;39(13):e25020. doi: 10.1002/jcla.25020 (PMC12217653; doi:10.1002/jcla.25020)
Supplement: Supplementary file 1 — Appendix S1. [file JCLA-39-e25020-s001.zip]

Archive with 12 entries (12 files):
- supplementary/supplementary Fig1.pdf
- supplementary/supplementary Fig2.pdf
- supplementary/supplementary Fig3.pdf
- supplementary/supplementary Fig4.pdf
- supplementary/supplementary Fig5.pdf
- supplementary/supplementary Fig6.pdf
- supplementary/supplementary Fig7.pdf
- supplementary/supplementary Fig8.pdf
- supplementary/Supplementary Table1.xls
- supplementary/Supplementary Table2.xls
- supplementary/Supplementary Table3.xls
- supplementary/Supplementary Table4.xls
