# Supplementary material for: Exploring the Role of T‐Cell Metabolism in Modulating Immunotherapy Efficacy for Non‐Small Cell Lung Cancer Based on Clustering
Source: J Clin Lab Anal. 2025 Apr 17;39(13):e25020. doi: 10.1002/jcla.25020 (PMC12217653; doi:10.1002/jcla.25020)
Supplement: Supplementary file 1 — Appendix S1. [file JCLA-39-e25020-s001.zip › supplementary/Supplementary Table1.xls]

## Sheet: Supplementary Table1
	logFC	AveExpr	t	P.Value	adj.P.Val	B
RPS4Y1	2.54792	2.28392	22.1195	1.22241e-107	6.60306e-105	234.673
LDHA	1.80064	4.40674	14.8067	1.90378e-49	5.14179e-47	101.371
ZFP36	1.59806	5.54506	13.7274	9.10336e-43	1.844e-40	86.0992
SLC7A5	1.41266	2.18497	12.8311	1.34721e-37	2.42572e-35	74.2868
PIK3R1	1.39215	2.69864	11.9267	1.00125e-32	1.54526e-30	63.1671
PDE4B	1.31848	2.5168	11.5653	7.07672e-31	9.97202e-29	58.9485
PCBP2	1.26551	3.66747	10.8777	1.63751e-27	2.04122e-25	51.2789
SLC2A3	1.24475	2.83566	10.5127	8.28499e-26	8.95055e-24	47.397
POLR2A	1.09193	1.45938	11.3836	5.7348e-30	7.74437e-28	56.8763
RPS26	1.07677	5.82658	10.5933	3.52309e-26	3.93736e-24	48.2428
CNOT6L	1.02476	1.77246	10.0119	1.45893e-23	1.47762e-21	42.2851
YWHAZ	1.01642	5.11679	9.60761	7.92494e-22	7.33849e-20	38.3392
NANS	0.971974	0.601243	14.7572	3.95524e-49	9.86072e-47	100.645
GSPT1	0.93327	2.25547	8.44686	3.11204e-17	2.19263e-15	27.9095
SF3A1	0.926288	1.96808	8.80005	1.43195e-18	1.13194e-16	30.9418
AMD1	0.887826	1.90267	8.45786	2.83257e-17	2.04008e-15	28.0021
SRRT	0.886097	1.63384	8.84131	9.91451e-19	8.03323e-17	31.304
SAT1	0.874299	3.13094	7.29127	3.13871e-13	1.47428e-11	18.853
HNRNPU	0.858087	2.98057	7.39647	1.43138e-13	7.02893e-12	19.6226
NCL	0.846515	4.32956	7.45562	9.16188e-14	4.56825e-12	20.0601
PABPC1	0.827109	5.28475	7.9765	1.55326e-15	9.15292e-14	24.0633
SC5D	0.821421	0.830207	10.7476	6.73128e-27	8.08003e-25	49.8802
SLBP	0.819016	1.93935	7.79342	6.71073e-15	3.68635e-13	22.6256
MTHFD2	0.784963	1.39598	8.33884	7.78677e-17	5.15039e-15	27.0068
EIF4A3	0.757928	2.18155	6.90413	5.14155e-12	2.1926e-10	16.1154
OAT	0.742134	1.11757	8.61126	7.5379e-18	5.55235e-16	29.3056
CCNH	0.734089	2.11552	6.74881	1.51495e-11	5.70924e-10	15.0589
MGST1	0.732992	0.0613254	32.415	5.69678e-227	1.84633e-223	508.454
PFKFB3	0.72394	1.10174	8.32227	8.95457e-17	5.80435e-15	26.8693
SESN2	0.712756	0.407866	12.9236	4.0899e-38	7.79728e-36	75.4692
INSIG1	0.707533	1.3572	7.47862	7.69503e-14	3.89681e-12	20.2313
IDS	0.707282	2.85787	6.12452	9.19722e-10	2.46349e-08	11.0544
TPI1	0.679437	3.60004	5.83373	5.4703e-09	1.34313e-07	9.32136
UBC	0.678075	6.89545	8.42244	3.8329e-17	2.58801e-15	27.7044
GSTP1	0.663589	3.07343	5.7325	9.98115e-09	2.32726e-07	8.73785
ODC1	0.655336	2.29442	5.85187	4.90626e-09	1.22317e-07	9.427
IDI1	0.650563	1.90828	6.16635	7.06847e-10	1.92512e-08	11.3106
DDX6	0.64809	2.09774	6.02785	1.67901e-09	4.42413e-08	10.4689
ETF1	0.644931	1.0518	7.70044	1.39338e-14	7.40317e-13	21.9082
CYCS	0.640923	2.73224	5.60418	2.10896e-08	4.71389e-07	8.01275
AGO2	0.611706	0.821444	8.03729	9.48506e-16	5.69279e-14	24.5481
RBM8A	0.609079	3.16823	5.28232	1.28355e-07	2.68387e-06	6.26622
ELOVL5	0.607769	1.89857	5.83625	5.38819e-09	1.33306e-07	9.33604
SMS	0.602755	0.838571	7.87623	3.47583e-15	2.01163e-13	23.2718
CALM1	0.596667	6.67086	7.85738	4.0398e-15	2.29702e-13	23.1241
ATP6V0C	0.584006	3.87631	5.06596	4.08506e-07	7.83412e-06	5.1501
B4GALT1	0.581611	1.05709	6.87892	6.13701e-12	2.49271e-10	15.9423
NUP98	0.580867	1.21328	6.51163	7.53943e-11	2.34955e-09	13.4919
TFIP11	0.570279	0.755636	7.81822	5.51465e-15	3.08155e-13	22.8184
GPCPD1	0.569225	1.04474	6.75328	1.46909e-11	5.60154e-10	15.089
ALDOA	0.566176	3.82087	4.89587	9.83291e-07	1.76069e-05	4.30537
OAZ1	0.558945	6.05299	6.19646	5.84211e-10	1.6046e-08	11.4961
GAPDH	0.558465	7.07911	8.26223	1.48203e-16	9.41816e-15	26.3736
NEU1	0.549697	1.48399	5.55214	2.84339e-08	6.31193e-07	7.72339
HNRNPA0	0.536053	2.82304	4.69722	2.64777e-06	4.29072e-05	3.35529
STARD7	0.528672	1.05939	6.25594	3.99932e-10	1.14706e-08	11.8651
YBX1	0.526674	4.43545	4.72939	2.26116e-06	3.79838e-05	3.50648
HNRNPUL1	0.519979	1.99967	4.89828	9.71327e-07	1.74893e-05	4.31713
LDHB	0.519525	3.19926	4.48964	7.15819e-06	0.00010311	2.40449
ATP6V1G1	0.519248	3.28541	4.51229	6.4349e-06	9.43688e-05	2.50616
MIF	0.517689	4.66993	4.72827	2.27364e-06	3.79838e-05	3.50121
PRKAR2A	0.516742	1.00405	6.25688	3.97509e-10	1.14706e-08	11.8711
LPIN2	0.516099	1.03891	6.15138	7.76857e-10	2.09816e-08	11.2187
PGK1	0.514943	3.70494	4.39348	1.11893e-05	0.000155642	1.97858
PPP1CB	0.509334	1.1197	5.88932	3.91501e-09	9.91294e-08	9.64617
GLS	0.504287	1.61879	5.07468	3.90221e-07	7.52801e-06	5.19419
NME2	0.504259	2.31208	4.57758	4.72088e-06	7.32075e-05	2.80204
NDUFS5	0.500698	3.49341	4.28739	1.81292e-05	0.000235027	1.51937
BLVRA	0.500055	0.442808	8.68236	4.04955e-18	3.05223e-16	29.9175
BCAS2	0.498016	1.90351	4.77351	1.81814e-06	3.11777e-05	3.71549
AKR1C2	0.493664	0.0272008	31.9149	3.45096e-220	5.59228e-217	492.888
SCO2	0.49111	0.377122	9.21753	3.21297e-20	2.81439e-18	34.6853
MAGOH	0.486443	2.16378	4.53069	5.89964e-06	8.85219e-05	2.58909
SUPT5H	0.478387	1.00936	5.78005	7.53422e-09	1.79547e-07	9.01067
RPL22L1	0.477878	2.40942	4.28771	1.81033e-05	0.000235027	1.52073
PLCB1	0.477669	0.255129	10.7283	8.28772e-27	9.59304e-25	49.6744
TKT	0.473581	0.992254	5.77541	7.74452e-09	1.83212e-07	8.98396
CHPT1	0.471605	0.494963	7.76843	8.17325e-15	4.41492e-13	22.432
ERO1B	0.469967	0.770649	6.34671	2.22789e-10	6.56418e-09	12.4352
GUK1	0.466224	3.78589	4.05851	4.94988e-05	0.00057707	0.566871
PRPF8	0.464627	1.41394	4.89348	9.95281e-07	1.77237e-05	4.29373
PDE4D	0.464335	1.6073	4.64061	3.48708e-06	5.56731e-05	3.09172
RANBP2	0.461189	1.97345	4.34579	1.39184e-05	0.000189535	1.77077
NAMPT	0.45754	1.05169	5.42451	5.85186e-08	1.24776e-06	7.02506
WBP11	0.455365	1.12213	5.27968	1.30219e-07	2.70538e-06	6.25231
ADSS	0.448293	1.24805	4.9854	6.21435e-07	1.13789e-05	4.74641
PDE7A	0.445382	1.18191	5.0352	4.79839e-07	9.04162e-06	4.99518
UAP1	0.444431	0.570417	6.87855	6.15293e-12	2.49271e-10	15.9397
ATP5F1B	0.440213	3.14189	3.81972	0.000133844	0.00141761	-0.371249
LAP3	0.436763	0.910159	5.51738	3.4664e-08	7.59095e-07	7.53161
PAFAH1B1	0.4174	1.53742	4.30269	1.6922e-05	0.000222041	1.58489
SLC3A2	0.416547	2.09204	3.88521	0.000102437	0.0011331	-0.119609
SLC25A32	0.415319	0.851977	5.38538	7.27812e-08	1.53171e-06	6.81422
UPP1	0.413004	0.876202	5.27462	1.33863e-07	2.76337e-06	6.22567
TXN	0.409095	2.25321	3.73119	0.000190895	0.00194557	-0.704628
SRRM1	0.401597	2.70714	3.52876	0.000418076	0.00378487	-1.43754
RPLP0	0.400957	7.26575	6.80975	9.94257e-12	3.92974e-10	15.4705
POLR3E	0.399484	0.403706	7.27486	3.54418e-13	1.64096e-11	18.7339
NOP56	0.396558	1.17972	4.50442	6.67809e-06	9.70569e-05	2.47075
SRSF7	0.39615	5.37712	3.69045	0.000224217	0.0022498	-0.855417
DDX21	0.390802	1.42771	4.11431	3.89263e-05	0.000463824	0.794287
PIP4K2A	0.389679	0.962346	4.77085	1.84228e-06	3.14255e-05	3.70284
GCLM	0.384373	0.579833	5.89387	3.80874e-09	9.71978e-08	9.6729
PNPLA8	0.383893	0.917977	4.83732	1.32186e-06	2.31575e-05	4.02128
PSMB6	0.376815	2.00972	3.58402	0.000338823	0.00317769	-1.2415
SERINC1	0.375955	1.92069	3.59636	0.000323163	0.00304468	-1.19731
DHCR7	0.374331	0.271218	8.21759	2.15068e-16	1.34045e-14	26.0073
CD44	0.372278	4.51749	3.32373	0.000889168	0.00716864	-2.13821
PIK3C3	0.368825	0.473555	6.20805	5.42787e-10	1.52267e-08	11.5677
MGAT4A	0.361658	1.26003	3.97842	6.95203e-05	0.000785071	0.245898
PQBP1	0.361112	0.937029	4.51783	6.26902e-06	9.27758e-05	2.5311
NQO1	0.360239	0.063849	15.8156	3.88802e-56	1.14555e-53	116.676
PGD	0.356356	0.466398	6.04668	1.49426e-09	3.9696e-08	10.5823
SNRNP200	0.356067	1.27775	3.89788	9.72285e-05	0.00108288	-0.0704535
FOXO3	0.35496	0.395414	6.47156	9.83423e-11	2.97876e-09	13.2326
B3GNT2	0.352115	1.15197	4.02944	5.60327e-05	0.000639444	0.449637
HSPA8	0.3467	7.21964	4.1089	3.985e-05	0.000473091	0.772077
FBXO32	0.345962	0.745381	4.70043	2.60646e-06	4.24499e-05	3.37035
POM121	0.345152	0.707413	4.84766	1.25487e-06	2.22242e-05	4.0712
RAN	0.340486	3.82863	2.95728	0.00310581	0.0200516	-3.28618
CLP1	0.340353	0.32246	6.89364	5.53493e-12	2.29983e-10	16.0433
PRDM2	0.339328	0.721947	4.71615	2.41324e-06	3.99046e-05	3.44412
ACADVL	0.338713	0.77836	4.54736	5.45141e-06	8.21768e-05	2.66456
UQCRFS1	0.337659	1.82071	3.29638	0.000980434	0.007699	-2.22854
SF3B2	0.334166	2.69406	2.95469	0.003132	0.0201806	-3.29383
NR1H2	0.332828	1.24249	3.71448	0.000203957	0.00206571	-0.766683
SFN	0.331457	0.0330974	19.9612	3.92267e-88	1.4126e-85	189.958
CYP51A1	0.32861	0.45229	5.66211	1.50752e-08	3.46515e-07	8.33806
HMGCS1	0.328579	0.352565	6.37283	1.87996e-10	5.58985e-09	12.6007
GPX2	0.328468	0.0209986	24.4337	1.06114e-130	8.59789e-128	287.558
ISG20L2	0.326989	1.1748	3.71602	0.000202713	0.00205954	-0.760947
IQGAP1	0.324113	2.61603	2.84709	0.00441481	0.026497	-3.60521
CBR1	0.322906	0.523054	5.17922	2.2411e-07	4.42891e-06	5.72853
RPS5	0.320995	7.04342	5.13979	2.766e-07	5.36803e-06	5.52569
PPP2CA	0.320648	1.60456	3.25886	0.00111973	0.00866119	-2.35119
AKR1C1	0.320068	0.0177675	26.0508	4.01126e-148	4.3335e-145	327.522
VDAC1	0.319174	1.47392	3.34655	0.00081915	0.00670993	-2.06232
PTGES3	0.3171	3.92493	2.72893	0.00635734	0.0357711	-3.93383
HNRNPR	0.313433	1.57511	3.19515	0.00139887	0.010351	-2.55626
B3GLCT	0.311557	0.255175	7.00493	2.5179e-12	1.11788e-10	16.8138
PRDX1	0.310457	2.91957	2.67484	0.00748006	0.0408378	-4.07961
PTGR1	0.307062	0.0232869	21.8176	8.55919e-105	3.96291e-102	228.149
SERINC3	0.306668	1.47432	3.20176	0.00136721	0.0101631	-2.53519
PPP2R1A	0.304537	1.7131	3.03031	0.00244487	0.0166118	-3.06808
FOXO1	0.304039	0.912516	3.80229	0.00014362	0.00150639	-0.43751
PDXK	0.302285	0.740006	4.17587	2.976e-05	0.000366738	1.04876
KMT2E	0.302013	3.45102	2.59606	0.00943417	0.0477007	-4.28675
ARG2	0.301989	0.202571	7.60326	2.96344e-14	1.52453e-12	21.1675
ATP6V0D1	0.300682	1.01473	3.63952	0.000273557	0.00263868	-1.04157
SRSF2	0.297026	3.63013	2.48203	0.0130684	0.0617413	-4.57557
NT5C3A	0.293019	1.07612	3.44486	0.000572058	0.00495733	-1.72933
EBP	0.290359	0.552002	4.57444	4.79202e-06	7.39569e-05	2.78774
MED29	0.288016	0.80295	3.82556	0.000130715	0.00139358	-0.349006
DCXR	0.282418	1.61513	2.84171	0.00448998	0.0268488	-3.62047
P4HA1	0.281877	0.512346	4.56151	5.09681e-06	7.71904e-05	2.72882
RIOK2	0.280413	0.389434	5.1861	2.15994e-07	4.32121e-06	5.7641
PGM2L1	0.278073	0.346885	5.40608	6.48609e-08	1.37395e-06	6.92558
HNRNPF	0.273238	3.18506	2.3645	0.0180603	0.0793137	-4.85972
FYTTD1	0.271341	0.767774	3.67886	0.00023465	0.00234722	-0.898009
SLC16A3	0.270404	0.631786	3.99479	6.48895e-05	0.000735339	0.310985
MAN2A1	0.267358	0.756742	3.63587	0.000277458	0.00266048	-1.05481
TXNRD1	0.266027	0.464264	4.52056	6.18878e-06	9.20084e-05	2.5434
B3GNT5	0.264169	0.164073	7.32866	2.37725e-13	1.13304e-11	19.1253
RPL5	0.263852	7.08492	4.31702	1.58605e-05	0.000210672	1.64649
TWISTNB	0.263704	0.617627	3.92169	8.81059e-05	0.000988067	0.0223953
ADIPOR2	0.262729	0.511029	4.26368	2.01644e-05	0.000256286	1.41825
SAMHD1	0.257204	0.98431	3.11936	0.00181397	0.0129743	-2.79495
TECR	0.25483	2.49296	2.2857	0.0222783	0.0924506	-5.04251
CTPS1	0.254607	0.238312	5.95965	2.5531e-09	6.67307e-08	10.0615
PLCG1	0.251866	0.743452	3.44506	0.000571637	0.00495733	-1.72864
YWHAE	0.25146	1.43421	2.65571	0.00791796	0.0424167	-4.13049
GNB5	0.251244	0.503932	4.10577	4.03931e-05	0.000477789	0.759258
PLEKHA3	0.249308	0.978107	3.05713	0.00223643	0.015324	-2.98666
FAAH2	0.249251	0.166032	6.89631	5.43219e-12	2.28646e-10	16.0616
ALDH3A1	0.247155	0.0159995	20.7821	2.5285e-95	1.02436e-92	206.439
LPCAT3	0.246308	0.507019	4.01529	5.95023e-05	0.000676656	0.392859
NDUFV2	0.244316	1.76325	2.40764	0.0160613	0.0720977	-4.75701
OSBPL8	0.243652	1.5573	2.48079	0.013114	0.0618666	-4.57865
SLC44A2	0.242798	0.70817	3.4041	0.000664606	0.00560934	-1.86855
LDLR	0.241355	0.282468	5.18421	2.18191e-07	4.33838e-06	5.75434
PLCG2	0.241244	0.381913	4.48378	7.35765e-06	0.000105514	2.37827
NUP210	0.240746	0.756649	3.25762	0.00112465	0.00867855	-2.35524
NDUFB11	0.239614	2.90264	2.09833	0.0358835	0.133065	-5.45225
XRN2	0.239045	1.1626	2.7278	0.00637921	0.0358319	-3.93692
BLVRB	0.2377	0.456842	4.04991	5.13529e-05	0.00059654	0.532093
AKR1B10	0.236803	0.0127202	22.6767	5.45163e-113	3.53375e-110	246.941
YWHAG	0.236658	0.517635	3.82135	0.000132965	0.00141292	-0.365053
ATP6V1A	0.236321	0.400418	4.31356	1.61106e-05	0.00021312	1.63162
PLIN2	0.235916	1.20753	2.6259	0.00864588	0.0452304	-4.20901
NCOA3	0.235119	0.683727	3.3417	0.00083359	0.00677109	-2.07849
PRPF4	0.235027	0.361506	4.50495	6.66123e-06	9.70569e-05	2.47316
RPS8	0.234109	8.09626	6.48242	9.15247e-11	2.79841e-09	13.3027
TNPO1	0.233051	0.569074	3.60079	0.000317708	0.00300202	-1.18141
RPL36AL	0.233047	5.5266	2.39944	0.0164258	0.0734288	-4.77669
EXOSC6	0.231106	0.504128	3.77324	0.000161423	0.00167683	-0.547271
LMBRD1	0.229871	0.935562	2.85833	0.00426143	0.0257193	-3.57322
SNU13	0.229264	2.87406	2.01134	0.044298	0.155941	-5.6306
RPL8	0.22868	7.62097	5.01184	5.41867e-07	1.0093e-05	4.8782
ACSL3	0.228009	0.521235	3.6713	0.000241695	0.00239366	-0.925704
GPX4	0.227185	2.66326	2.00395	0.045084	0.157964	-5.6454
PFKL	0.225575	0.638755	3.31884	0.000904888	0.00725926	-2.15442
CSNK1D	0.225546	1.42766	2.38453	0.0171067	0.0760534	-4.81227
PSMD2	0.224327	1.05082	2.67028	0.00758237	0.0410944	-4.09177
CHST11	0.221932	1.32692	2.40631	0.0161201	0.0722615	-4.76022
TBL1XR1	0.221201	0.761724	3.00078	0.00269485	0.0180083	-3.15691
GPI	0.220904	1.77021	2.16987	0.0300241	0.116676	-5.29995
COX7B	0.218754	1.98728	2.07613	0.03789	0.138916	-5.49849
ENO1	0.217099	2.89312	1.89353	0.0582966	0.192207	-5.86008
NUDT21	0.215409	1.14736	2.47778	0.0132252	0.0622103	-4.5861
ADI1	0.215156	0.417598	3.84632	0.00012013	0.0012988	-0.269585
GSTM3	0.212819	0.1195	6.91985	4.60272e-12	1.98899e-10	16.2236
NSD3	0.210632	2.15268	1.94768	0.0514619	0.174464	-5.75632
HNRNPL	0.21024	2.13653	1.94599	0.0516638	0.174783	-5.75959
RNMT	0.210152	1.19577	2.37116	0.0177378	0.0784004	-4.84397
CRNKL1	0.209404	0.620037	3.12172	0.00179954	0.0129034	-2.78763
THUMPD1	0.208847	1.08368	2.44871	0.0143421	0.0663059	-4.65754
UGCG	0.207428	0.618522	3.07558	0.00210261	0.0146235	-2.93022
CPT1A	0.204494	0.25482	4.62303	3.79586e-06	6.03059e-05	3.01055
HDAC2	0.204342	0.58461	3.12249	0.00179479	0.0128978	-2.78521
PAPOLA	0.203873	1.9673	1.93749	0.0526935	0.177895	-5.77605
NOP2	0.203503	0.546571	3.20664	0.00134424	0.0100276	-2.5196
RPL7A	0.202113	7.94946	5.22957	1.70926e-07	3.50614e-06	5.98981
CTNNB1	0.201837	0.770612	2.73207	0.00629708	0.0355555	-3.92528
KMT5C	0.197493	0.346771	3.85245	0.000117158	0.00127849	-0.246015
PNPLA2	0.196412	1.50866	2.03215	0.0421468	0.149778	-5.58862
HBS1L	0.193707	0.523877	3.10514	0.00190349	0.0134699	-2.83911
GALNT11	0.193501	0.618402	2.88526	0.00391339	0.0239308	-3.49606
POLR1C	0.19298	0.447957	3.34228	0.000831857	0.00677109	-2.07657
LAMTOR5	0.191507	1.36013	2.06656	0.0387829	0.14139	-5.51825
PRPF38A	0.190969	0.89588	2.43081	0.0150704	0.0685999	-4.7011
TIGAR	0.19048	0.500322	3.14275	0.00167514	0.0121457	-2.7219
NXT1	0.190169	0.965151	2.33927	0.0193272	0.083408	-4.9189
RPLP1	0.189663	8.90899	7.13857	9.62338e-13	4.39287e-11	17.7554
EHMT1	0.189371	0.625136	2.80818	0.00498514	0.0293228	-3.71496
SFTPB	0.188709	0.0896574	6.99188	2.76328e-12	1.21024e-10	16.7228
PIGP	0.186457	0.456133	3.1962	0.00139382	0.0103372	-2.55293
AKR1C3	0.186232	0.0202843	14.2378	7.28249e-46	1.6859e-43	93.1785
SPTSSA	0.185766	0.302305	3.85098	0.000117864	0.00128187	-0.251665
GXYLT1	0.184384	0.350405	3.56641	0.000362408	0.00336552	-1.3043
ALG2	0.183934	0.482656	3.07177	0.00212965	0.0147627	-2.94191
NUP133	0.182674	0.417881	3.24713	0.00116691	0.00891969	-2.38926
MAN2B1	0.181852	0.428803	3.20628	0.00134588	0.0100276	-2.52072
RPS14	0.181203	8.27556	5.04242	4.62079e-07	8.75788e-06	5.03148
GTF2F1	0.181038	0.893791	2.30504	0.0211702	0.0894938	-4.9982
HDAC1	0.180855	1.12625	2.09036	0.0365933	0.135387	-5.46891
MED1	0.180004	0.442557	3.1188	0.00181744	0.0129743	-2.7967
POM121C	0.178751	1.01166	2.15402	0.0312456	0.12027	-5.33412
RPL10	0.178463	8.86692	6.73534	1.66205e-11	6.1916e-10	14.9684
COX7A2	0.178348	3.22431	1.54796	0.121641	0.326898	-6.45335
PLEKHA1	0.177906	0.292974	3.7334	0.000189228	0.00193466	-0.696402
SGPP2	0.176755	0.186767	4.60817	4.07731e-06	6.41484e-05	2.94215
RBKS	0.175649	0.620035	2.57298	0.0100871	0.0501416	-4.34626
SF3B6	0.174302	1.88977	1.68582	0.0918392	0.269292	-6.23095
RAB5A	0.172526	0.883493	2.20902	0.0271798	0.106646	-5.21441
UBIAD1	0.171687	0.371222	3.23694	0.00120935	0.00917919	-2.4222
COQ2	0.167696	0.176849	4.52925	5.9399e-06	8.87153e-05	2.58259
RPL12	0.16767	7.67985	3.75025	0.000176959	0.00182651	-0.633522
DHX9	0.16754	0.815817	2.21186	0.0269833	0.106132	-5.20816
RHEB	0.167506	1.30269	1.83768	0.0661189	0.211541	-5.96403
RPL18	0.166976	7.70986	3.79803	0.000146111	0.00152757	-0.453668
IDH3A	0.166477	0.383155	3.10218	0.00192264	0.0135758	-2.84828
RPSA	0.166281	6.9026	2.4382	0.0147656	0.0676881	-4.68314
YWHAQ	0.166023	2.34254	1.50368	0.132674	0.349591	-6.52077
GLUD1	0.164967	1.56695	1.66225	0.0964712	0.278666	-6.27031
CES1	0.164585	0.0203346	12.5465	5.01079e-36	8.11998e-34	70.7007
RPS3A	0.16394	7.85699	3.69159	0.000223214	0.00224669	-0.851217
NUP153	0.163506	0.450805	2.80956	0.00496385	0.0292506	-3.7111
RPP21	0.161798	1.46022	1.699	0.0893279	0.264394	-6.20869
EXOC7	0.160973	0.558177	2.50728	0.0121712	0.0587627	-4.51274
NCOR1	0.160561	2.75441	1.41004	0.158536	0.393427	-6.65687
PDP1	0.15973	0.363268	3.04187	0.00235298	0.0160548	-3.03309
AHCY	0.158403	0.273691	3.45416	0.0005527	0.00482831	-1.69734
ATP6V0B	0.157982	1.67089	1.58506	0.112962	0.311055	-6.39537
IMPDH2	0.15716	0.738631	2.16814	0.0301551	0.117045	-5.30368
UXS1	0.157123	0.390853	2.89606	0.0037812	0.0232982	-3.46491
APRT	0.156656	2.9298	1.36796	0.171333	0.415948	-6.71519
HGSNAT	0.15643	0.493776	2.58522	0.00973593	0.0486947	-4.31476
NDUFA4L2	0.156238	0.0177943	12.7712	2.90296e-37	4.95183e-35	73.5254
CCAR1	0.155425	1.06827	1.83169	0.0670071	0.21375	-5.975
TBL1X	0.154187	0.174652	4.17384	3.00266e-05	0.000367231	1.0403
CTU2	0.15408	0.267796	3.40573	0.00066065	0.00559051	-1.86301
NOP58	0.154048	2.14394	1.41751	0.156344	0.389779	-6.64634
GFPT1	0.153877	0.712889	2.15721	0.0309965	0.119595	-5.32726
RRM1	0.153691	0.405845	2.77859	0.00546266	0.0316152	-3.79742
PELP1	0.152896	0.416577	2.72593	0.00641532	0.0359285	-3.94198
SF1	0.152044	3.64138	1.30942	0.190401	0.444745	-6.79338
COX8A	0.151796	3.01087	1.32356	0.185657	0.438567	-6.7748
FDX1	0.150974	1.20192	1.70201	0.0887636	0.263446	-6.2036
SFTPA1	0.150654	0.0319986	9.24208	2.55647e-20	2.30153e-18	34.9108
RPS12	0.149995	8.77364	5.19312	2.08017e-07	4.18747e-06	5.80039
PCCB	0.149831	0.169142	4.13666	3.53268e-05	0.000426935	0.886202
HNRNPA1	0.149548	5.85618	1.63083	0.102936	0.29086	-6.32194
PSMD9	0.147606	0.958278	1.8298	0.0672886	0.214226	-5.97844
RPS13	0.1448	7.58355	3.00462	0.00266114	0.0178937	-3.14544
HMGCR	0.144627	0.250984	3.28496	0.00102101	0.00795452	-2.266
ABCC1	0.144541	0.460464	2.44465	0.0145043	0.0667841	-4.66744
THOC3	0.144477	0.678783	2.06444	0.0389835	0.141802	-5.52262
XAB2	0.143413	0.723966	1.99549	0.0459972	0.159954	-5.66226
CREBBP	0.142924	0.52354	2.28989	0.0220337	0.0916704	-5.03293
CTH	0.142693	0.115504	4.73507	2.19876e-06	3.73099e-05	3.53329
ALAS1	0.142237	0.332645	2.82057	0.00479667	0.0283686	-3.68017
MED19	0.141479	0.691985	2.01118	0.0443141	0.155941	-5.6309
GNAI2	0.140965	2.33848	1.27836	0.201131	0.462641	-6.83348
PSMD8	0.140897	2.06928	1.3262	0.184781	0.437775	-6.77131
PI4KA	0.140814	0.380708	2.61032	0.00904988	0.0466306	-4.24972
NUDT15	0.140559	0.240657	3.2638	0.00110038	0.00853188	-2.33511
IMP3	0.14026	1.57741	1.4251	0.154138	0.386657	-6.63557
TRMT10C	0.140229	0.959661	1.73088	0.0834819	0.252628	-6.15415
POLR1E	0.138807	0.509856	2.24851	0.0245504	0.0992117	-5.12662
NUDT4	0.137978	0.917362	1.72846	0.0839155	0.25295	-6.15833
NUP205	0.137956	0.259001	3.06731	0.00216165	0.0149062	-2.95556
GBE1	0.137952	0.111865	4.65359	3.27459e-06	5.25393e-05	3.15188
GSS	0.136757	0.476694	2.29401	0.0217962	0.0909167	-5.02352
RNGTT	0.136685	0.423149	2.41848	0.0155906	0.0704731	-4.73091
CDC5L	0.136223	0.854804	1.76234	0.0780203	0.240823	-6.09932
RPL29	0.135028	7.57928	2.83054	0.00464976	0.027702	-3.65208
RPN1	0.135011	1.68878	1.34618	0.178253	0.428892	-6.74468
PSME4	0.134862	0.399085	2.45984	0.013905	0.0648434	-4.63029
THRAP3	0.134567	2.17364	1.24544	0.212979	0.479683	-6.87493
PABPN1	0.134372	0.695424	1.89625	0.057935	0.191556	-5.85492
RPS7	0.133924	7.90593	3.47215	0.000516958	0.00456529	-1.63518
FABP5	0.132959	2.26438	1.18638	0.235479	0.514625	-6.94657
SF3A3	0.131939	0.998168	1.60373	0.108784	0.301341	-6.36567
GNAS	0.131099	2.59279	1.16157	0.245417	0.527452	-6.97564
RPS3	0.131017	8.48125	4.19471	2.73927e-05	0.000338854	1.12738
GCDH	0.129093	0.426998	2.27278	0.0230458	0.0946662	-5.07188
RPL14	0.128722	7.55531	2.73266	0.0062858	0.0355537	-3.92367
MTR	0.128197	0.578228	1.95486	0.0506085	0.172837	-5.74234
EPHX1	0.127641	0.0252365	8.87602	7.26776e-19	6.03969e-17	31.6101
MTMR3	0.127344	0.310116	2.60777	0.00911753	0.0468243	-4.25636
MANBA	0.127306	0.405786	2.29135	0.0219496	0.0914379	-5.02961
RPL11	0.127119	8.04897	3.50981	0.000449014	0.00402004	-1.50404
RPS15	0.126038	8.08836	3.58209	0.000341335	0.00318809	-1.24839
NUP188	0.125525	0.205536	3.13021	0.0017483	0.0125917	-2.76113
PIK3R5	0.122421	0.479545	2.03848	0.0415098	0.147797	-5.57576
PSMC1	0.121976	0.927851	1.53057	0.125885	0.335796	-6.48006
RRAGC	0.121388	0.384842	2.25172	0.0243466	0.0986341	-5.11941
DDX46	0.121016	1.41737	1.27705	0.201594	0.463053	-6.83515
CTNNBL1	0.120953	0.511823	1.96994	0.0488537	0.167851	-5.71281
ITPR1	0.120487	0.588224	1.83316	0.0667876	0.21326	-5.9723
PIAS4	0.120192	0.350412	2.33728	0.0194303	0.0837414	-4.92354
DERA	0.118999	0.204227	2.9852	0.00283595	0.0187578	-3.20343
OSBPL9	0.11896	0.592846	1.80657	0.0708376	0.222682	-6.02058
PSMC3	0.118867	1.02209	1.43175	0.152226	0.3828	-6.6261
RPL18A	0.11733	8.00697	3.00942	0.00261942	0.0176498	-3.13102
NOSIP	0.116723	1.33029	1.26871	0.204552	0.466541	-6.84574
POP7	0.11612	0.425135	2.0539	0.0399935	0.144503	-5.54429
AZIN1	0.115544	1.03356	1.38357	0.166498	0.406341	-6.69376
ACLY	0.115246	0.495448	1.89732	0.0577938	0.191523	-5.8529
PTEN	0.115167	0.767444	1.55852	0.119118	0.323336	-6.43698
SDHA	0.115153	1.11249	1.33861	0.180707	0.431912	-6.75482
PDCD7	0.113871	1.12319	1.31621	0.188112	0.442367	-6.78448
RPL13	0.113617	8.71354	4.34043	1.4262e-05	0.000193402	1.74757
PDK3	0.113527	0.386155	2.09926	0.0358015	0.133065	-5.45031
SLC36A4	0.113317	0.201048	2.86136	0.00422093	0.0255701	-3.56458
ABHD17A	0.113285	1.35824	1.21521	0.224295	0.496204	-6.91204
ACOT9	0.113068	0.328076	2.25816	0.0239422	0.0973611	-5.10492
ACSS1	0.11293	0.33217	2.23317	0.0255446	0.102084	-5.16092
ABHD5	0.11267	0.672159	1.6148	0.106364	0.296665	-6.34789
NCOA2	0.112363	0.687033	1.59558	0.110591	0.305304	-6.37867
SNRPG	0.110836	2.28714	1.01566	0.309799	0.619026	-7.13413
GNG5	0.110073	2.40722	0.995439	0.31953	0.631462	-7.15441
RPL28	0.10981	8.87269	4.1311	3.61916e-05	0.000434434	0.863287
LSM4	0.109165	1.00329	1.32236	0.186057	0.438872	-6.77639
QTRT1	0.108804	0.373561	2.04239	0.0411202	0.147098	-5.56779
ELOVL4	0.108002	0.101474	3.82842	0.000129202	0.00138199	-0.338061
MUC20	0.106667	0.0101205	11.6684	2.12681e-31	3.13318e-29	60.1393
GNG2	0.106366	2.90271	0.920638	0.357246	0.677493	-7.22592
CHAC2	0.105267	0.121835	3.4255	0.000614408	0.00528196	-1.79566
RIOK1	0.105218	0.541884	1.66706	0.0955121	0.276907	-6.26233
PGAP1	0.104867	0.181337	2.80287	0.00506796	0.0296485	-3.72982
STT3B	0.104729	1.26228	1.15318	0.248845	0.53136	-6.98533
SLC25A44	0.104368	0.315939	2.13189	0.0330228	0.125243	-5.38143
PSMD12	0.104127	0.783461	1.40141	0.1611	0.396801	-6.66898
GPS2	0.104008	0.709045	1.45672	0.145204	0.373496	-6.59012
ABCC5	0.103969	0.112677	3.47222	0.000516835	0.00456529	-1.63496
DDX49	0.103944	0.444206	1.81191	0.0700092	0.22115	-6.01095
RPL7	0.10338	5.01194	0.982744	0.325741	0.639834	-7.16694
GGCX	0.102825	0.187507	2.68923	0.0071652	0.0394268	-4.04111
ATP6V0A2	0.102221	0.490088	1.68552	0.0918967	0.269292	-6.23145
PPIL4	0.101976	0.869605	1.31199	0.189534	0.443844	-6.79003
SACM1L	0.101916	0.587528	1.55399	0.120196	0.325083	-6.44402
MPC2	0.101794	1.21067	1.14706	0.251366	0.534916	-6.99235
CSNK1G2	0.101479	0.417396	1.80613	0.0709074	0.222685	-6.02138
G6PD	0.101108	0.650396	1.47439	0.140387	0.365998	-6.56428
LRP10	0.10065	1.11221	1.16695	0.243238	0.524508	-6.96939
ADIPOR1	0.100153	1.16468	1.14515	0.252157	0.536247	-6.99454
BUD31	0.100144	1.79269	0.983483	0.325377	0.639507	-7.16622
CASC3	0.0998412	0.600629	1.50658	0.131927	0.348472	-6.5164
POLR2K	0.0989504	1.56379	1.01404	0.310571	0.619437	-7.13577
RCE1	0.0988958	0.653814	1.44269	0.149117	0.378753	-6.61041
DEGS1	0.0988833	0.887406	1.25922	0.20796	0.471656	-6.85771
DNM2	0.0988359	1.2836	1.08714	0.276985	0.571559	-7.05914
NCOR2	0.0981308	0.527847	1.56808	0.116871	0.318696	-6.42207
DDIT4	0.0976778	4.02882	0.803699	0.421576	0.747262	-7.32651
MED17	0.0974687	0.515031	1.5792	0.114299	0.313721	-6.40461
TUT4	0.0961915	1.09902	1.11606	0.264406	0.553937	-7.02736
SERINC5	0.0950452	0.338915	1.86292	0.0624819	0.2021	-5.91743
NRF1	0.0942758	0.246335	2.15086	0.0314942	0.120796	-5.3409
NUP93	0.0941511	0.291761	1.98806	0.0468137	0.162445	-5.67704
AGL	0.0941509	0.478255	1.57146	0.116086	0.31723	-6.41679
CNOT10	0.0931361	0.368628	1.76141	0.0781788	0.241082	-6.10097
TSEN34	0.0931273	0.537295	1.47632	0.139868	0.365634	-6.56144
CPSF1	0.0928697	0.251753	2.10105	0.0356444	0.132786	-5.44656
SMAD2	0.0926623	0.671469	1.3327	0.182639	0.435565	-6.7627
PDE3B	0.0925862	1.35817	0.98486	0.3247	0.638661	-7.16486
GLTP	0.0922446	0.793313	1.23498	0.216845	0.485021	-6.88787
COX5A	0.0919307	2.27247	0.843429	0.398995	0.725029	-7.29387
PAICS	0.091926	0.145664	2.72173	0.00649744	0.0362448	-3.9534
EIF4B	0.0907335	2.53856	0.80729	0.419505	0.745592	-7.32363
PARP8	0.0905843	2.57855	0.794127	0.427127	0.753166	-7.33414
GCLC	0.0905734	0.26782	1.98187	0.0475015	0.164416	-5.68928
ALDH9A1	0.0905397	0.839391	1.18127	0.237503	0.517192	-6.95261
PGP	0.0899005	0.492102	1.48163	0.138448	0.363034	-6.5536
CHST7	0.0891194	0.192384	2.2997	0.0214715	0.0901416	-5.01048
TYW3	0.0886771	0.497882	1.45933	0.144485	0.372534	-6.58632
LSM1	0.0868045	0.986562	1.06413	0.287276	0.588011	-7.08383
RPL19	0.084812	8.23945	2.44252	0.0145902	0.0670737	-4.67263
RPS2	0.0839783	7.8885	2.01885	0.0435112	0.153784	-5.6155
SDC4	0.0829416	0.101854	2.91542	0.00355441	0.0222404	-3.40879
EXOSC10	0.0828426	0.605703	1.246	0.212773	0.479683	-6.87423
COX4I1	0.0826521	5.36258	0.833302	0.40468	0.729866	-7.30234
SEC24C	0.0821049	0.355197	1.57476	0.11532	0.315685	-6.41159
PNO1	0.0820444	0.450303	1.42008	0.155593	0.388802	-6.64269
TSR1	0.081969	0.294293	1.72366	0.0847793	0.254181	-6.1666
NOB1	0.0816561	0.6361	1.20326	0.228885	0.503951	-6.92646
RIOK3	0.0815163	0.913642	1.02558	0.305097	0.613411	-7.12402
WDR36	0.0809688	0.415571	1.44495	0.148482	0.378028	-6.60716
GNG10	0.0809115	0.514411	1.31399	0.18886	0.443226	-6.78741
SLC35D1	0.0808014	0.235327	1.89591	0.057981	0.191556	-5.85558
PTPMT1	0.0802333	0.490576	1.32953	0.183682	0.436768	-6.76691
IPMK	0.0800063	0.1774	2.13984	0.0323748	0.123734	-5.36449
RAP1A	0.0798148	1.86901	0.77126	0.440559	0.766019	-7.352
D2HGDH	0.0794617	0.22994	1.86974	0.0615292	0.199739	-5.90474
MED13L	0.0789059	0.247925	1.80034	0.0718161	0.22532	-6.03179
RPL4	0.078711	5.72729	0.831078	0.405935	0.730909	-7.30418
DIMT1	0.0785207	0.528819	1.25945	0.207878	0.471656	-6.85742
MPST	0.0774903	0.410413	1.39308	0.163606	0.401272	-6.6806
ALYREF	0.0772985	0.15562	2.2141	0.0268285	0.105909	-5.20321
PLEKHA2	0.0771946	1.04119	0.920642	0.357244	0.677493	-7.22591
CCDC59	0.0769928	1.58037	0.785484	0.432176	0.758142	-7.34095
ACSF2	0.0764741	0.0632423	3.39242	0.000693577	0.00579872	-1.90813
CERK	0.0762366	0.617017	1.13462	0.256543	0.542725	-7.00651
SCD	0.0754046	0.0846715	2.90608	0.00366225	0.0227382	-3.43592
SLC37A1	0.0752398	0.185331	1.98399	0.047265	0.163835	-5.68509
MTRR	0.0751297	0.343382	1.46683	0.14243	0.368998	-6.57536
HILPDA	0.0744928	0.0401659	4.11825	3.82682e-05	0.000457665	0.810435
ATP5F1A	0.0741081	1.76599	0.728976	0.466021	0.790772	-7.38365
IP6K1	0.0740206	0.521803	1.19416	0.232422	0.510007	-6.93733
ST6GALNAC2	0.0737256	0.0164121	6.4307	1.28737e-10	3.86329e-09	12.9699
MTMR6	0.0732256	0.419694	1.30525	0.191818	0.44597	-6.79883
SNRPD2	0.0728679	4.24652	0.644181	0.519462	0.833454	-7.44174
UPF1	0.0725502	0.314745	1.47459	0.140332	0.365998	-6.56398
SLC25A19	0.0720294	0.177407	1.93909	0.0524985	0.177422	-5.77296
CMPK1	0.0719305	1.4256	0.760413	0.447013	0.772159	-7.36029
PSMD6	0.0714388	1.12796	0.82815	0.407591	0.731935	-7.30661
ATP6V1C1	0.0711344	0.339066	1.40135	0.16112	0.396801	-6.66907
GPKOW	0.0707401	0.352782	1.37268	0.169861	0.412993	-6.70874
CH25H	0.0701748	0.0481143	3.54155	0.000398323	0.00362631	-1.39243
SLC23A2	0.0698163	0.227527	1.64929	0.0990977	0.283975	-6.29173
CKAP4	0.0698112	0.0310387	4.42489	9.6797e-06	0.000136995	2.11668
DCAF13	0.0697052	0.528435	1.11869	0.263279	0.553006	-7.02442
NCOA1	0.069645	0.480297	1.16173	0.245355	0.527452	-6.97546
SLC5A6	0.0695807	0.120866	2.2605	0.0237966	0.0969158	-5.09964
ISYNA1	0.0694629	0.168086	1.90475	0.0568208	0.189072	-5.83881
PSME3	0.069013	0.617232	1.03392	0.301183	0.608755	-7.11546
GLCE	0.0689148	0.0900834	2.57898	0.0099136	0.0494891	-4.33084
EXOC2	0.0682281	0.514673	1.10451	0.269379	0.561118	-7.04014
NAPSA	0.0677371	0.0611371	3.00344	0.00267144	0.0179258	-3.14896
GCH1	0.0674045	0.761994	0.919031	0.358086	0.678688	-7.22739
FAU	0.0673022	7.86358	1.67644	0.0936613	0.273228	-6.24669
SF3A2	0.0655212	1.85243	0.635335	0.525214	0.838945	-7.44739
CPOX	0.0654858	0.282278	1.4041	0.160299	0.395681	-6.66522
SEC13	0.0653495	1.15545	0.750879	0.452731	0.777974	-7.36748
CNOT8	0.0651489	0.725304	0.90595	0.364969	0.686116	-7.2393
DHX38	0.0650778	0.451147	1.11788	0.263628	0.553239	-7.02533
PATL1	0.065076	0.350004	1.25987	0.207724	0.471656	-6.85689
HPSE	0.0650175	0.101643	2.30266	0.0213039	0.0895539	-5.00367
SLU7	0.0649681	1.01855	0.782514	0.433918	0.758142	-7.34328
BCKDHB	0.0644247	0.176929	1.72844	0.0839179	0.25295	-6.15836
GTF2F2	0.0641178	0.475625	1.07992	0.280185	0.576272	-7.06694
GANAB	0.0640029	0.45896	1.08879	0.276252	0.571004	-7.05734
SEC24A	0.0639258	0.219095	1.55127	0.120847	0.326387	-6.44824
LBR	0.0637868	1.0891	0.742958	0.457512	0.781654	-7.37338
PPP2R2A	0.0637832	0.859684	0.824316	0.409766	0.73274	-7.30977
ERCC3	0.0637773	0.511018	1.03592	0.300246	0.608187	-7.11339
IMPA2	0.0633691	0.0368997	3.67204	0.000240997	0.00239366	-0.922999
RAB14	0.0633198	1.36106	0.680766	0.496024	0.816048	-7.41756
RPL10A	0.0633114	6.98106	0.968554	0.332775	0.649038	-7.18076
RPL35A	0.0630661	7.79551	1.46087	0.144061	0.371872	-6.58408
FH	0.0628292	0.232151	1.48337	0.137985	0.362407	-6.55103
EXOC5	0.0628192	0.403605	1.13493	0.256411	0.542725	-7.00616
MED4	0.0617989	1.02673	0.743425	0.45723	0.781654	-7.37304
MME	0.0614592	0.00708239	8.09881	5.73729e-16	3.50841e-14	25.0423
GALC	0.0613494	0.175745	1.65047	0.0988563	0.283534	-6.28979
MVD	0.0611818	0.417898	1.09268	0.274542	0.568929	-7.05311
TUSC3	0.0611687	0.00980385	6.76363	1.36795e-11	5.27799e-10	15.1587
CWC25	0.061087	1.05192	0.725953	0.467873	0.792255	-7.38584
NCOA6	0.0609742	0.224076	1.46068	0.144113	0.371872	-6.58435
POP4	0.0603745	0.626866	0.896351	0.370072	0.692896	-7.24793
PNRC2	0.0581682	1.75518	0.571927	0.567376	0.868375	-7.48558
GGCT	0.0580121	0.353211	1.11616	0.26436	0.553937	-7.02724
ALDH1A1	0.0579074	0.0149958	5.19807	2.02549e-07	4.10289e-06	5.82607
DDX52	0.0574863	0.343873	1.12358	0.261198	0.549704	-7.01895
PDXP	0.0574261	0.140068	1.72811	0.0839783	0.25295	-6.15894
DCP2	0.0574031	0.95119	0.707782	0.479085	0.797857	-7.39884
GAR1	0.0573125	0.425718	1.01402	0.310579	0.619437	-7.13578
ACO2	0.0567815	0.628253	0.841611	0.400012	0.725492	-7.29539
XRN1	0.0567458	1.06836	0.668248	0.50398	0.821216	-7.42598
RPL6	0.0562348	7.57844	1.20429	0.228486	0.503415	-6.92522
PIK3C2B	0.0561723	0.071046	2.35774	0.0183925	0.080387	-4.87564
LRPPRC	0.0560225	0.614974	0.834702	0.403891	0.728849	-7.30117
NCBP1	0.0558238	0.379227	1.03973	0.298475	0.606494	-7.10945
AGPAT5	0.0554	0.266581	1.21783	0.223299	0.495353	-6.90886
HADHA	0.0553004	1.35269	0.595332	0.551625	0.857878	-7.47195
GLB1	0.0548815	0.380332	1.02114	0.307194	0.6161	-7.12855
ACSL6	0.0547917	0.165943	1.51915	0.128734	0.34143	-6.49743
SLC44A1	0.0546638	0.139535	1.64883	0.0991917	0.283978	-6.29249
DPYD	0.0545262	0.834142	0.70964	0.477933	0.797857	-7.39753
SETD7	0.0542675	0.0827029	2.10821	0.0350204	0.130985	-5.43153
POLR2L	0.0542575	2.67257	0.479447	0.631624	0.912272	-7.53409
DHRS3	0.0540325	0.193516	1.38743	0.165319	0.404378	-6.68843
TRNT1	0.0539075	0.465346	0.909429	0.36313	0.685044	-7.23615
MED9	0.0537159	0.168225	1.47709	0.139661	0.365634	-6.5603
PRPF40A	0.0536874	1.74917	0.528743	0.596987	0.888576	-7.50929
ISY1	0.0529671	0.627706	0.789513	0.429818	0.755855	-7.33779
SFTPA2	0.0529521	0.0229677	3.86559	0.000111029	0.00121981	-0.195443
ITPR2	0.0527776	0.469567	0.887146	0.375007	0.698504	-7.25612
DDHD2	0.0523448	0.327211	1.04319	0.296866	0.603602	-7.10584
SET	0.0520287	3.00668	0.451074	0.651939	0.924923	-7.54726
DTYMK	0.0515267	0.33891	1.01445	0.310374	0.619437	-7.13535
MED26	0.0514071	0.188639	1.34537	0.178514	0.429202	-6.74577
CP	0.0512173	0.0270394	3.40143	0.000671126	0.00564966	-1.87761
AKT1	0.0503821	0.21943	1.21525	0.224279	0.496204	-6.91199
THG1L	0.0501895	0.251546	1.13657	0.255727	0.54226	-7.0043
PSMD13	0.0498769	1.27368	0.55102	0.581623	0.879055	-7.49729
SETD2	0.0496358	1.15495	0.566995	0.570722	0.870354	-7.48838
PHGDH	0.0495014	0.067138	2.1425	0.0321603	0.12306	-5.35881
PRMT5	0.0490589	0.165393	1.36412	0.17254	0.418252	-6.72043
GSTA1	0.0488218	0.00390921	8.44274	3.22342e-17	2.22279e-15	27.8748
HEXB	0.0487019	0.639029	0.715015	0.474605	0.7961	-7.39371
SLC19A2	0.0486737	0.111793	1.63174	0.102743	0.2908	-6.32045
KYAT3	0.0484019	0.245721	1.11152	0.266353	0.556935	-7.0324
ADARB1	0.0483907	0.22408	1.15311	0.248875	0.53136	-6.98541
DLD	0.0480845	0.492434	0.798397	0.424646	0.750833	-7.33075
MTF1	0.0479142	0.362911	0.913266	0.361109	0.682025	-7.23266
CACNA2D2	0.0478318	0.0386405	2.7362	0.00621867	0.0352355	-3.91402
YWHAB	0.0474116	4.85328	0.440876	0.659305	0.931477	-7.55179
SCD5	0.0473665	0.0568418	2.22689	0.0259614	0.103114	-5.17488
GPC3	0.0473643	0.00275501	9.84334	7.86808e-23	7.50013e-21	40.6202
SOAT1	0.046968	0.455581	0.803611	0.421628	0.747262	-7.32658
SPHK1	0.0461956	0.0486576	2.36227	0.018169	0.0796832	-4.86497
CERS2	0.0461565	0.64896	0.67351	0.500628	0.818304	-7.42246
DHX15	0.0460335	0.669514	0.661545	0.508267	0.825656	-7.43043
GGH	0.0454452	0.0517182	2.22853	0.0258516	0.102861	-5.17122
PAFAH1B2	0.0453258	0.389564	0.835165	0.403631	0.728849	-7.30079
KMT2D	0.0452022	0.339757	0.884699	0.376325	0.699754	-7.25828
PCF11	0.0451025	0.739995	0.618552	0.536216	0.84527	-7.45788
PFKM	0.0445582	0.0359621	2.64517	0.00816888	0.0433312	-4.15836
PPIP5K2	0.0444812	0.427118	0.781705	0.434394	0.758142	-7.34391
DGKA	0.0441219	0.825856	0.57622	0.56447	0.865938	-7.48312
AGO3	0.0440094	0.579685	0.672181	0.501473	0.818366	-7.42335
CSNK1E	0.043662	0.148032	1.27515	0.202266	0.464267	-6.83757
RPL3	0.0435996	7.60259	0.859388	0.390133	0.714362	-7.28031
PDP2	0.0435799	0.0619865	1.95277	0.0508555	0.173498	-5.74641
AACS	0.0434928	0.10172	1.52973	0.126093	0.336076	-6.48134
UGT1A6	0.0434162	0.00258172	8.95139	3.68747e-19	3.14502e-17	32.2789
PYCR1	0.0432775	0.0141655	4.0867	4.38568e-05	0.000516872	0.681375
FDFT1	0.0432628	0.907837	0.547364	0.584132	0.881776	-7.49929
AK6	0.0431511	0.396306	0.790938	0.428986	0.755211	-7.33667
DDX1	0.0426735	0.332918	0.846015	0.39755	0.723969	-7.29169
GSTM2	0.0425124	0.0875161	1.59399	0.110947	0.306025	-6.3812
PIK3R4	0.0422015	0.234861	0.985558	0.324357	0.638661	-7.16418
ATP6V1B2	0.0421245	0.52891	0.675177	0.499568	0.818304	-7.42134
PPP2R1B	0.0420517	0.226758	1.0026	0.31606	0.62778	-7.14727
PUS7	0.0417081	0.0804023	1.6443	0.100123	0.285279	-6.29993
ADH1C	0.0416609	0.00153634	11.36	7.50433e-30	9.72861e-28	56.61
ACER2	0.0416471	0.0306492	2.67408	0.00749722	0.0408378	-4.08167
RPL21	0.0415737	7.06413	0.644472	0.519274	0.833454	-7.44155
DDX42	0.0414416	0.53114	0.659129	0.509818	0.825656	-7.43202
CBR3	0.0411169	0.0637676	1.80987	0.0703251	0.221932	-6.01463
STXBP1	0.0407981	0.0239512	2.93624	0.00332441	0.0211678	-3.34803
PLOD2	0.040738	0.0110186	4.29745	1.73267e-05	0.000226435	1.56241
PKM	0.0403315	2.79712	0.353241	0.72391	0.97852	-7.58651
GAMT	0.0402268	0.306921	0.828167	0.407582	0.731935	-7.30659
DGKD	0.0399297	0.37598	0.745144	0.45619	0.780629	-7.37176
CYB5A	0.0399051	0.408199	0.720248	0.471377	0.79404	-7.38996
HACD3	0.0397243	0.570664	0.612898	0.539948	0.849222	-7.46136
POLR3A	0.0396623	0.240783	0.915037	0.360179	0.681061	-7.23104
STARD10	0.0394534	0.0738778	1.62832	0.103467	0.292104	-6.32602
NT5C2	0.0393411	0.264638	0.870372	0.384103	0.709997	-7.27083
UTP15	0.0392853	0.14001	1.18374	0.236523	0.515862	-6.9497
PLCD1	0.039194	0.137183	1.18914	0.234391	0.513286	-6.9433
POLR1A	0.0391317	0.216182	0.951382	0.341418	0.658651	-7.1972
GCSH	0.0387467	0.0939354	1.41323	0.157597	0.391696	-6.65238
ELAC2	0.0385603	0.374692	0.721689	0.470491	0.792959	-7.38892
LPIN1	0.0385144	0.882424	0.489513	0.624482	0.907192	-7.52922
MFSD2A	0.0384488	0.0399943	2.16426	0.0304515	0.117775	-5.31207
RPS27A	0.0384256	8.33673	1.19162	0.233418	0.511845	-6.94036
NUP58	0.0384202	0.794176	0.513659	0.607494	0.894136	-7.51713
ALG13	0.0384081	1.27063	0.422241	0.672852	0.941585	-7.55982
LSS	0.0383291	0.087442	1.44677	0.14797	0.377885	-6.60452
B3GALT6	0.0382486	0.240452	0.885015	0.376155	0.699754	-7.25801
DNMT3A	0.0381823	0.213823	0.934564	0.35002	0.669757	-7.21303
EDC4	0.0380502	0.244422	0.872191	0.383111	0.709116	-7.26925
PCCA	0.0380268	0.123807	1.20925	0.226575	0.499688	-6.91925
ALDH2	0.037654	0.0278472	2.48827	0.0128416	0.0611153	-4.56012
PPIL6	0.0376262	0.0146667	3.41034	0.000649578	0.00551121	-1.84733
PAFAH1B3	0.0375275	0.402159	0.682722	0.494787	0.815254	-7.41623
GNB1	0.0373871	0.77456	0.503984	0.614276	0.898557	-7.52205
MGST2	0.0373366	0.0375822	2.15821	0.030919	0.119438	-5.32512
FDX2	0.037333	0.101481	1.31217	0.189471	0.443844	-6.78978
POFUT2	0.037294	0.253023	0.845222	0.397993	0.724254	-7.29236
OXCT2	0.0369961	0.019009	3.02768	0.00246627	0.0167221	-3.07604
SIN3A	0.036991	0.523401	0.591375	0.554273	0.860757	-7.47429
PIGA	0.0368478	0.100294	1.30898	0.19055	0.444745	-6.79396
PRKCD	0.036811	0.255595	0.829279	0.406953	0.731927	-7.30567
GLRX	0.0367265	0.752832	0.500879	0.61646	0.898557	-7.5236
ALDH7A1	0.0366804	0.00477699	5.87011	4.3962e-09	1.1045e-07	9.53359
PSMB5	0.036612	0.526383	0.587524	0.556856	0.863356	-7.47655
ITPK1	0.0365686	0.353699	0.706187	0.480077	0.797857	-7.39997
MGAT5	0.0365393	0.370227	0.689547	0.490484	0.80981	-7.41155
SRD5A1	0.0364753	0.155707	1.03764	0.299445	0.608063	-7.11161
RPL30	0.0363732	8.5753	1.22116	0.222033	0.493222	-6.9048
RCL1	0.0362452	0.207741	0.901714	0.367215	0.688741	-7.24312
EPHX2	0.0361704	0.0822585	1.40641	0.159611	0.39549	-6.66197
B4GALT4	0.0361468	0.276318	0.78455	0.432723	0.758142	-7.34169
PAIP1	0.0359687	0.844395	0.468442	0.639471	0.917047	-7.53929
PITPNM1	0.0359564	0.328918	0.713986	0.475241	0.796229	-7.39444
MTHFD2L	0.0359072	0.126779	1.13352	0.257005	0.542994	-7.00776
DPM1	0.0359019	0.457816	0.615824	0.538015	0.847694	-7.45956
C2orf49	0.0358198	0.390664	0.659465	0.509602	0.825656	-7.4318
NT5E	0.0355209	0.0447703	1.87972	0.0601555	0.196141	-5.88607
RRM2	0.0353881	0.00790096	4.47324	7.7299e-06	0.00010988	2.33117
ASS1	0.0353515	0.00654518	4.78536	1.71411e-06	2.95501e-05	3.77199
ITPKC	0.0349056	0.023101	2.55673	0.0105705	0.0521445	-4.38783
ARF1	0.034667	3.42127	0.300621	0.763705	0.999331	-7.60368
CAV1	0.0341936	0.0352996	2.0092	0.0445239	0.15651	-5.63488
SGPL1	0.0339076	0.157379	0.962308	0.335902	0.65214	-7.18677
MARCKS	0.0338651	0.0325824	2.06965	0.0384931	0.140649	-5.51189
ECI1	0.0334781	0.442717	0.580132	0.561829	0.864619	-7.48086
GNGT2	0.0334484	0.286444	0.714682	0.474811	0.7961	-7.39394
LIPC	0.0333319	0.0163778	2.8834	0.00393658	0.0239821	-3.50142
SEC24D	0.0332825	0.281682	0.714853	0.474705	0.7961	-7.39382
CYP2S1	0.0330633	0.00157342	8.77893	1.72733e-18	1.33292e-16	30.757
GPC2	0.0328647	0.0162357	2.88379	0.00393173	0.0239821	-3.5003
UTP4	0.0327799	0.269445	0.72339	0.469445	0.792959	-7.3877
CKB	0.0327034	0.0390419	1.84553	0.064969	0.20848	-5.9496
PRKAG2	0.0319776	0.284689	0.684554	0.49363	0.813761	-7.41498
CWC22	0.0319594	0.672461	0.459175	0.646111	0.923874	-7.54358
DSEL	0.0317839	0.033458	1.93607	0.052867	0.178127	-5.7788
EXOC4	0.031741	0.477943	0.529408	0.596526	0.888576	-7.50894
CPT2	0.031688	0.15367	0.904624	0.365671	0.687038	-7.2405
PIGZ	0.0315462	0.0100649	3.52239	0.000428251	0.0038613	-1.45994
FBL	0.0315005	1.33591	0.341239	0.732926	0.981359	-7.59067
CYB5R2	0.0311362	0.00267331	6.65492	2.87843e-11	1.06011e-09	14.4319
RPL32	0.0308302	8.21186	0.843258	0.39909	0.725029	-7.29401
CA2	0.030827	0.0210367	2.36658	0.0179592	0.0789764	-4.85481
AGO1	0.0307235	0.152207	0.883431	0.37701	0.700403	-7.2594
SPR	0.0307167	0.0102002	3.38568	0.000710849	0.00589223	-1.93094
EXT2	0.0306874	0.185933	0.803479	0.421704	0.747262	-7.32669
DAG1	0.0306308	0.128278	0.958593	0.337771	0.654342	-7.19033
ST8SIA6	0.0303348	0.0361906	1.77884	0.0752749	0.233684	-6.07018
KIF5B	0.0301965	1.69351	0.300691	0.763652	0.999331	-7.60366
GOT2	0.0300598	0.368653	0.568322	0.56982	0.869895	-7.48763
ATP5PB	0.0300548	1.78511	0.294784	0.768161	1	-7.60541
RBM22	0.0299512	1.00433	0.363416	0.716297	0.970957	-7.58288
SETD1A	0.0297563	0.140578	0.890159	0.373387	0.697089	-7.25345
GPHN	0.0297111	0.20092	0.746738	0.455227	0.779393	-7.37057
UTP14C	0.0294579	0.0688771	1.24936	0.211542	0.477776	-6.87005
ADSL	0.0293954	0.654754	0.428018	0.668641	0.939384	-7.55737
GYG1	0.0292018	1.5775	0.296264	0.767031	1	-7.60498
RDH10	0.0291764	0.0604161	1.32965	0.183643	0.436768	-6.76675
SRR	0.029146	0.0362933	1.70577	0.0880608	0.2616	-6.19721
GPAT3	0.0291457	0.0355844	1.73502	0.0827465	0.250637	-6.14699
OGDH	0.0291104	0.494396	0.480906	0.630586	0.912272	-7.53339
PSMD11	0.0290348	1.02342	0.350072	0.726287	0.980381	-7.58763
TNKS1BP1	0.028736	0.0284353	1.89684	0.0578578	0.191539	-5.85382
SLC25A16	0.0285983	0.185587	0.750134	0.453179	0.777974	-7.36804
LGMN	0.0282889	0.036032	1.65417	0.098103	0.281872	-6.28369
G0S2	0.0282242	0.0207327	2.13635	0.0326584	0.124442	-5.37195
FMO5	0.0281959	0.0200463	2.21851	0.026527	0.104846	-5.19347
SFTPC	0.0281351	0.0721738	1.12163	0.262028	0.551074	-7.02113
EZH1	0.0280435	0.257732	0.623893	0.532702	0.843703	-7.45457
PSMD14	0.027956	0.795234	0.374862	0.707765	0.968075	-7.57866
SUGP1	0.0279386	0.296796	0.586122	0.557797	0.863356	-7.47738
NUP50	0.027866	0.681157	0.397655	0.690887	0.951621	-7.56988
OCRL	0.0277185	0.00399453	4.90966	9.16665e-07	1.65973e-05	4.37277
CPSF7	0.0276145	0.498538	0.452363	0.65101	0.924466	-7.54668
MTMR12	0.0274197	0.291207	0.578732	0.562774	0.865252	-7.48167
DDX47	0.0273195	0.13996	0.824096	0.409891	0.73274	-7.30995
PIK3CB	0.0271552	0.300141	0.56461	0.572343	0.870354	-7.48973
ACO1	0.0269501	0.0669618	1.16045	0.245876	0.527737	-6.97694
GNA15	0.0267972	0.134705	0.819888	0.412286	0.735398	-7.3134
RDH11	0.0267526	0.515708	0.431913	0.665808	0.937395	-7.5557
SLC25A20	0.0266216	0.317745	0.541708	0.588023	0.883318	-7.50237
EXOC8	0.0265919	0.273211	0.577797	0.563405	0.86534	-7.48221
KYNU	0.0264876	0.00705283	3.53992	0.000400791	0.00363855	-1.39819
MRM3	0.0264428	0.366371	0.502921	0.615023	0.898557	-7.52258
CHPF	0.0261411	0.172118	0.711196	0.476968	0.797653	-7.39642
FADS2	0.0257717	0.00803746	3.23863	0.00120223	0.00916703	-2.41675
EIF4G1	0.0255416	1.06658	0.300877	0.76351	0.999331	-7.6036
PPA1	0.0254031	1.17332	0.289602	0.772122	1	-7.60692
HACD1	0.0252976	0.0129029	2.50467	0.0122613	0.0587853	-4.51927
PITPNB	0.0251298	0.71077	0.352857	0.724198	0.97852	-7.58665
ALDH3B2	0.0250691	0.00128238	7.63897	2.24821e-14	1.17524e-12	21.4386
POMC	0.0250446	0.135224	0.763029	0.445452	0.7708	-7.3583
PSMF1	0.0250443	1.3052	0.274163	0.783961	1	-7.61127
LPCAT1	0.0250255	0.688778	0.354621	0.722876	0.978221	-7.58603
DNMT1	0.0244399	1.24519	0.270963	0.786422	1	-7.61214
ALDH5A1	0.0241757	0.0856306	0.926129	0.354385	0.675228	-7.22086
GNGT1	0.0241108	0.00152351	6.60628	4.00022e-11	1.28363e-09	14.1105
PLEKHA8	0.0240133	0.0796049	0.951886	0.341162	0.658651	-7.19672
MOV10	0.0240045	0.250265	0.545366	0.585505	0.882275	-7.50038
ALDH4A1	0.0237945	0.0172863	2.01323	0.0440986	0.15569	-5.6268
ACSM3	0.0237404	0.0159481	2.11011	0.0348559	0.130628	-5.42751
GSTM1	0.0233256	0.285081	0.499348	0.617537	0.898557	-7.52437
LCMT2	0.0232391	0.0630964	1.03182	0.302164	0.608755	-7.11762
THOC6	0.0231795	0.271472	0.507873	0.611546	0.896436	-7.52008
HACD2	0.0230862	0.264055	0.510803	0.609492	0.895045	-7.51859
SUV39H2	0.0228544	0.042934	1.22811	0.219413	0.489751	-6.89631
TRMT12	0.022854	0.11102	0.769774	0.441439	0.766235	-7.35314
PIK3CA	0.0227129	0.129124	0.711329	0.476886	0.797653	-7.39633
GNE	0.0226795	0.0979968	0.812	0.416798	0.74222	-7.31982
GEMIN4	0.022646	0.113305	0.756823	0.449162	0.773914	-7.36301
CYP4F11	0.0225289	0.00240994	4.97502	6.55656e-07	1.19381e-05	4.69486
GPAT4	0.022528	0.280248	0.485674	0.627202	0.910327	-7.53109
SDS	0.022342	0.00291223	4.51462	6.36484e-06	9.37656e-05	2.51661
KCNS3	0.0223412	0.00319201	4.25319	2.11321e-05	0.000267536	1.37372
RPS15A	0.0223051	8.67578	0.724018	0.46906	0.792959	-7.38724
AFMID	0.0222768	0.0348614	1.32967	0.183636	0.436768	-6.76672
PC	0.022174	0.0110486	2.35153	0.0187023	0.0813614	-4.89023
TNFRSF21	0.0218527	0.00460817	3.56557	0.00036357	0.00336666	-1.30729
PAN3	0.0214636	0.286083	0.455661	0.648637	0.924466	-7.54518
RHCE	0.0214093	0.0204856	1.66306	0.0963098	0.278448	-6.26898
SENP3	0.021407	0.0677147	0.92162	0.356733	0.677313	-7.22501
MAN1A1	0.0213418	0.209884	0.526328	0.598664	0.888576	-7.51056
PSMA7	0.0211544	4.11179	0.185694	0.852686	1	-7.63156
PLCD3	0.021126	0.0113818	2.21071	0.0270627	0.106315	-5.2107
RPP30	0.0209638	0.411637	0.377481	0.705819	0.967255	-7.57768
ABCC3	0.0209146	0.00206209	5.17207	2.32854e-07	4.57382e-06	5.69163
BUD23	0.0207229	1.11071	0.241113	0.809469	1	-7.61976
AASS	0.0206302	0.0194072	1.64766	0.0994309	0.283978	-6.2944
IDH1	0.0205139	0.207453	0.508067	0.61141	0.896436	-7.51998
HNRNPA3	0.0204415	2.82658	0.178244	0.858532	1	-7.63292
NAPRT	0.0202497	0.168823	0.559569	0.575777	0.872414	-7.49255
CTPS2	0.0201445	0.0429017	1.07871	0.280723	0.576272	-7.06824
ATP6V1E2	0.0201149	0.0913231	0.741642	0.45831	0.782604	-7.37436
ACAT2	0.02008	0.534106	0.320391	0.748674	0.993329	-7.59755
NUDT10	0.0196254	0.00533566	3.02403	0.00249623	0.0168899	-3.08707
ETNK1	0.0195501	1.02916	0.233839	0.815112	1	-7.62149
AHCYL2	0.0195009	0.266702	0.429253	0.667742	0.939384	-7.55684
MAOA	0.0192986	0.00569038	2.82874	0.00467593	0.0278067	-3.65715
DDX5	0.0191399	5.92185	0.201843	0.84004	1	-7.62844
MTHFD1L	0.0189639	0.0741568	0.792407	0.428129	0.754112	-7.33551
IGF2BP2	0.0189476	0.00596341	2.72486	0.00643623	0.0359652	-3.9449
ADO	0.018765	0.14932	0.545934	0.585115	0.882275	-7.50007
BTD	0.0187553	0.250464	0.424998	0.670841	0.939384	-7.55865
NNMT	0.0186897	0.0313455	1.16605	0.243603	0.524946	-6.97044
TP63	0.0185526	0.00675586	2.43272	0.0149913	0.0683358	-4.69648
SESN1	0.0184407	0.264263	0.40396	0.686245	0.951586	-7.56735
DECR1	0.0184236	0.924943	0.231381	0.81702	1	-7.62206
CYP2F1	0.0182154	0.00606081	2.58793	0.00965977	0.0483884	-4.30778
SMPD3	0.0181502	0.0471773	0.930333	0.352205	0.67226	-7.21696
UQCRH	0.0181491	2.97203	0.158371	0.874166	1	-7.63625
IP6K2	0.0180989	0.65226	0.263677	0.792031	1	-7.61408
ARNT	0.0180987	0.286921	0.383724	0.701185	0.962941	-7.57531
XYLT2	0.0179552	0.0627364	0.79948	0.424018	0.750205	-7.32989
NUDT11	0.0177152	0.00717676	2.33327	0.0196397	0.0845315	-4.93288
ESYT1	0.0176882	0.599924	0.26687	0.789571	1	-7.61324
EARS2	0.0176016	0.104777	0.608059	0.543153	0.852061	-7.46431
ALOX5	0.0175506	0.0142768	1.64297	0.100398	0.285429	-6.3021
RPS4X	0.0175496	7.88738	0.41493	0.678196	0.946612	-7.56287
INPP5A	0.0173297	0.00711455	2.27366	0.0229928	0.0946662	-5.06988
SEMA5B	0.0173061	0.00694649	2.3255	0.0200513	0.0859606	-4.95095
RBM17	0.0172897	1.27482	0.190697	0.848764	1	-7.63062
DNAJC8	0.0172719	1.62298	0.174954	0.861117	1	-7.6335
ENO3	0.0172507	0.0232408	1.26015	0.207625	0.471656	-6.85654
PTGS2	0.0170301	0.0088382	2.03148	0.042214	0.149853	-5.58997
PDSS1	0.0170208	0.111837	0.571604	0.567594	0.868375	-7.48576
AOC3	0.0168338	0.00110432	5.51376	3.53845e-08	7.69673e-07	7.5117
SLC10A1	0.0167415	0.00723568	2.21258	0.0269337	0.106066	-5.20658
SREBF2	0.0165944	0.238164	0.3853	0.700018	0.962153	-7.5747
CPSF4	0.0165518	0.201426	0.417998	0.675951	0.9447	-7.5616
PRPS2	0.0164838	0.32019	0.333357	0.738867	0.983437	-7.59333
CPNE1	0.0164652	1.04134	0.195886	0.844701	1	-7.62962
SYMPK	0.0164621	0.425139	0.290266	0.771615	1	-7.60673
CHST10	0.0163569	0.115641	0.543716	0.58664	0.882275	-7.50128
NDUFB9	0.0162838	2.12929	0.151846	0.879309	1	-7.63726
FUT11	0.0162506	0.287566	0.344815	0.730236	0.981359	-7.58945
RNLS	0.0161959	0.0550518	0.772576	0.439779	0.765891	-7.35099
GCNT4	0.0161943	0.00850582	1.96803	0.0490728	0.168227	-5.71656
TRMT44	0.0160674	0.125229	0.510807	0.60949	0.895045	-7.51859
THBS2	0.0160162	0.0093883	1.81451	0.0696084	0.220098	-6.00624
PCYOX1	0.015923	0.21436	0.386776	0.698924	0.961058	-7.57413
POLR3B	0.01572	0.0980585	0.562471	0.573799	0.870937	-7.49093
GPC1	0.015714	0.0233801	1.15009	0.250116	0.532955	-6.98888
UTP11	0.0156614	0.393054	0.288447	0.773006	1	-7.60726
ADAMTS17	0.0155583	0.0564997	0.727947	0.466651	0.791315	-7.3844
THEM5	0.0154571	0.00155696	4.35631	1.3267e-05	0.000182196	1.8164
APOBEC3A	0.0154563	0.00169744	4.03565	5.45725e-05	0.000627197	0.474597
TCN1	0.0152776	0.000724865	6.23351	4.61555e-10	1.31219e-08	11.7256
CEL	0.01518	0.00280911	3.09084	0.00199754	0.0140131	-2.88329
OSBPL10	0.0151608	0.0318932	0.948398	0.342934	0.660398	-7.20003
SLC6A8	0.0150549	0.00818236	1.88066	0.0600264	0.196046	-5.8843
PSTK	0.0150239	0.135894	0.462071	0.644033	0.921958	-7.54225
KDSR	0.0149598	0.559037	0.23269	0.816004	1	-7.62175
SLC34A2	0.0149486	0.0343938	0.885697	0.375787	0.699556	-7.2574
HDC	0.0149238	0.0020747	3.67521	0.000238022	0.00237363	-0.91137
AK4	0.0148135	0.00894768	1.74338	0.0812758	0.247803	-6.13248
SERINC2	0.0147622	0.00919108	1.70939	0.0873878	0.260077	-6.19103
HNRNPD	0.0146479	1.3233	0.158368	0.874168	1	-7.63625
NUP107	0.014453	0.467649	0.242588	0.808326	1	-7.61941
C1GALT1C1	0.0144086	0.217757	0.348508	0.727461	0.981359	-7.58817
MVK	0.0142772	0.12806	0.450854	0.652098	0.924923	-7.54736
DKC1	0.0142641	0.415143	0.254841	0.798848	1	-7.61637
PITPNM2	0.0142144	0.0285863	0.935796	0.349385	0.669241	-7.21188
GPC4	0.0141789	0.00273256	2.96151	0.00306348	0.0198575	-3.2737
FUT4	0.0139987	0.064936	0.612374	0.540295	0.849222	-7.46168
RIMKLA	0.0139679	0.00394474	2.44459	0.0145066	0.0667841	-4.66758
GPLD1	0.0139059	0.00287988	2.93819	0.00330361	0.0210767	-3.34233
SEC23A	0.0138844	0.398939	0.25185	0.801159	1	-7.61712
ME1	0.0138657	0.0192961	1.10754	0.268069	0.55944	-7.0368
PLA2G12A	0.0136633	0.20155	0.344371	0.73057	0.981359	-7.5896
MED11	0.0135701	0.37672	0.252994	0.800274	1	-7.61683
NOTCH3	0.0135503	0.00356257	2.50669	0.0121914	0.0587627	-4.51421
GNAI1	0.0134619	0.00257044	2.89057	0.00384795	0.0236197	-3.48078
METTL1	0.0133185	0.0508735	0.663595	0.506954	0.825233	-7.42907
FADS1	0.0131531	0.0280882	0.883251	0.377107	0.700403	-7.25956
CYSLTR2	0.0130925	0.0194075	1.04945	0.293977	0.598856	-7.09931
GNG12	0.0127779	0.0124844	1.27336	0.202898	0.464729	-6.83984
POLR2C	0.0127148	1.11721	0.147855	0.882458	1	-7.63786
ENPP2	0.012639	0.0105393	1.38179	0.167045	0.407368	-6.69622
SLC22A1	0.0125957	0.00300948	2.61863	0.00883227	0.0458006	-4.22803
PRDX5	0.012357	1.95766	0.11787	0.906171	1	-7.64184
MTREX	0.0122943	0.538863	0.194453	0.845823	1	-7.6299
ACE	0.0122755	0.00351915	2.35421	0.0185678	0.0808847	-4.88393
SUCLA2	0.0121188	0.403232	0.219082	0.826587	1	-7.62482
MED27	0.0120327	0.584205	0.184167	0.853884	1	-7.63185
CHKA	0.0119949	0.0891391	0.45292	0.65061	0.924466	-7.54642
SFTPD	0.0118046	0.0040211	2.07543	0.0379548	0.138996	-5.49994
RRAGB	0.0116458	0.162273	0.325335	0.74493	0.989474	-7.59596
OSBPL1A	0.0116444	0.0139051	1.09227	0.274722	0.568929	-7.05356
SIN3B	0.0116117	0.242672	0.267211	0.789308	1	-7.61314
HKDC1	0.0115686	0.0126483	1.13823	0.255034	0.5413	-7.00242
HS6ST1	0.0114663	0.0467381	0.592241	0.553693	0.860268	-7.47378
RPL24	0.0114645	7.09882	0.192036	0.847715	1	-7.63037
NAGS	0.0113524	0.0284377	0.749092	0.453807	0.777974	-7.36882
TK1	0.0113127	0.0386234	0.640092	0.522117	0.835013	-7.44436
RPP40	0.0111123	0.0615252	0.501709	0.615876	0.898557	-7.52319
PFKFB2	0.0110447	0.00636729	1.55442	0.120093	0.325083	-6.44335
CDS1	0.010839	0.00526238	1.66668	0.0955872	0.276907	-6.26296
SLC19A1	0.0107631	0.0432554	0.582398	0.560302	0.863356	-7.47955
KLF4	0.0104806	0.0532453	0.499807	0.617214	0.898557	-7.52414
FHL2	0.0103113	0.0294887	0.671288	0.502042	0.818881	-7.42395
PRCC	0.0102608	0.726112	0.143011	0.886283	1	-7.63856
GSTA4	0.0101827	0.0234131	0.735889	0.461804	0.786085	-7.3786
POLE4	0.0101619	0.911423	0.128153	0.898029	1	-7.64057
PLBD1	0.00992718	0.00735894	1.27413	0.202627	0.464437	-6.83887
EHHADH	0.00980961	0.021932	0.741022	0.458686	0.782692	-7.37482
GNB4	0.00974016	0.0309048	0.621692	0.534148	0.843703	-7.45594
MED20	0.00963059	0.079748	0.383201	0.701573	0.963066	-7.57551
MORC2	0.00959925	0.044341	0.509808	0.610189	0.895663	-7.5191
G6PC3	0.00957099	0.143662	0.284001	0.776412	1	-7.60853
DGKB	0.00950417	0.000212635	6.61408	3.79503e-11	1.23246e-09	14.1619
PGM2	0.00938424	0.287067	0.200263	0.841276	1	-7.62876
CSNK2A1	0.00910406	0.634424	0.134017	0.89339	1	-7.63981
HOGA1	0.00891597	0.000199475	6.61401	3.79706e-11	1.23246e-09	14.1614
SDC1	0.00885372	0.0176118	0.735151	0.462253	0.786436	-7.37914
NPL	0.00883759	0.0564663	0.417367	0.676413	0.944937	-7.56186
MTOR	0.00877075	0.307636	0.179666	0.857416	1	-7.63266
PDE1B	0.00872398	0.0296267	0.564111	0.572683	0.870354	-7.49001
DDX20	0.0087231	0.260458	0.193977	0.846195	1	-7.62999
AADAT	0.00872268	0.000195151	6.61398	3.79782e-11	1.23246e-09	14.1612
PLCH1	0.00872071	0.000548313	4.06206	4.87532e-05	0.00057043	0.581226
GAA	0.00858841	0.144072	0.252936	0.80032	1	-7.61685
HSD11B1	0.0085483	0.000915451	3.08132	0.00206256	0.0144342	-2.91262
PSMA2	0.00854285	0.397446	0.156538	0.87561	1	-7.63654
AGPAT4	0.00844956	0.0716317	0.355889	0.721926	0.977344	-7.58558
ADAMTS14	0.00844626	0.000188967	6.61393	3.79899e-11	1.23246e-09	14.1609
ASL	0.00843781	0.246751	0.192659	0.847227	1	-7.63025
CPTP	0.00842212	0.229936	0.199565	0.841822	1	-7.6289
ELOVL1	0.00836518	0.867264	0.10767	0.914258	1	-7.64298
NXF2	0.00833727	0.000186528	6.61391	3.79949e-11	1.23246e-09	14.1608
LPIN3	0.00833114	0.00108587	2.73831	0.00617882	0.035071	-3.90825
LIPG	0.00830479	0.000185802	6.6139	3.79964e-11	1.23246e-09	14.1607
CA8	0.00829566	0.000185597	6.6139	3.79968e-11	1.23246e-09	14.1607
NMNAT3	0.00829293	0.00878396	0.984759	0.32475	0.638661	-7.16496
TYMS	0.00825567	0.0664059	0.361753	0.717539	0.972218	-7.58348
CHST3	0.00824962	0.00112686	2.64655	0.00813557	0.0433312	-4.15471
THOC5	0.0082247	0.280985	0.176823	0.859649	1	-7.63317
RFT1	0.00822177	0.163701	0.229081	0.818807	1	-7.62259
GDA	0.00820829	0.000399955	4.28637	1.82128e-05	0.00023517	1.515
IYD	0.00820576	0.000183586	6.61389	3.80011e-11	1.23246e-09	14.1606
GSTA2	0.00820454	0.000183559	6.61389	3.80012e-11	1.23246e-09	14.1606
SLC27A5	0.00815907	0.157897	0.23124	0.81713	1	-7.62209
SLC6A11	0.00814673	0.000354151	4.80639	1.54347e-06	2.67506e-05	3.87257
SLCO1A2	0.00811646	0.000369923	4.59017	4.44509e-06	6.92623e-05	2.85957
FMO3	0.00806519	0.000944105	2.8235	0.00475302	0.0282135	-3.67192
GLIPR1	0.00806165	2.02477	0.074911	0.940286	1	-7.64597
SOD2	0.00802689	0.99575	0.097097	0.92265	1	-7.64406
CACNA1D	0.0079958	0.000317813	5.20909	1.90897e-07	3.89118e-06	5.88321
HNRNPC	0.0079806	3.45769	0.0688417	0.945116	1	-7.6464
DUOX1	0.00792565	0.00057493	3.52198	0.000428901	0.0038613	-1.46136
GK3P	0.00790446	0.000176845	6.61383	3.80166e-11	1.23246e-09	14.1602
ACE2	0.00790132	0.000369309	4.47506	7.66428e-06	0.000109427	2.33931
DDO	0.00787483	0.000524238	3.84517	0.000120692	0.00129954	-0.27397
GRP	0.00787101	0.000549086	3.67072	0.000242246	0.00239366	-0.927837
UGT1A7	0.00785962	0.000389546	4.20977	2.56303e-05	0.000319491	1.19049
PLA2G10	0.0077586	0.00052232	3.80404	0.00014261	0.00150499	-0.430879
CKMT1A	0.0077546	0.000173492	6.61379	3.8025e-11	1.23246e-09	14.16
MED18	0.00773473	0.102464	0.271362	0.786114	1	-7.61203
ETNPPL	0.0077191	0.000172698	6.61378	3.80271e-11	1.23246e-09	14.1599
KERA	0.00770748	0.000526772	3.74799	0.000178558	0.00183716	-0.641961
ALDH1L2	0.00770462	0.00229146	1.78476	0.0743096	0.231575	-6.05966
CYP4B1	0.00770109	0.00160464	2.11863	0.0341287	0.128319	-5.40954
MUC15	0.00769262	0.000895518	2.82175	0.00477913	0.0283166	-3.67686
CHST6	0.00767134	0.001408	2.26908	0.0232701	0.0952253	-5.08027
SLC23A1	0.00761011	0.000712278	3.15989	0.00157971	0.0115052	-2.66803
LDHC	0.00759514	0.000732186	3.06668	0.00216627	0.0149063	-2.95751
ADAMTS5	0.00758372	0.000335358	4.72829	2.27346e-06	3.79838e-05	3.50128
ST3GAL6	0.00750017	0.00101231	2.6725	0.00753251	0.0408926	-4.08587
FXN	0.0074794	0.0408131	0.412244	0.680163	0.948949	-7.56398
CKMT2	0.00747763	0.000894214	2.7627	0.00573566	0.0330183	-3.84133
ADCY10	0.00742248	0.000733674	2.98525	0.00283557	0.0187578	-3.20331
SBF2	0.00736432	0.10261	0.258043	0.796376	1	-7.61555
POLE2	0.00735862	0.0173523	0.622944	0.533326	0.843703	-7.45516
PRKAR1A	0.00730539	1.49191	0.0756565	0.939693	1	-7.64591
CPT1C	0.00729515	0.00181968	1.8692	0.0616034	0.199739	-5.90574
NT5C1B	0.0072171	0.00102266	2.55293	0.0106865	0.052477	-4.39751
ACOX2	0.00719093	0.00139455	2.15139	0.0314523	0.120778	-5.33976
CYP26B1	0.00718824	0.000348665	4.3068	1.66104e-05	0.000218839	1.60256
GLS2	0.00718759	0.0176169	0.59952	0.54883	0.855584	-7.46945
LARGE1	0.00718555	0.0012432	2.2604	0.0238028	0.0969158	-5.09987
CYP4F3	0.00710663	0.00145354	2.04067	0.0412915	0.147548	-5.5713
PFKFB1	0.00706526	0.00123389	2.2386	0.0251888	0.101036	-5.1488
LRTOMT	0.00702955	0.0158515	0.628375	0.529762	0.843703	-7.45177
DDAH1	0.00701764	0.00229799	1.61775	0.105725	0.295902	-6.34313
MUC21	0.00701425	0.000542125	3.30894	0.000937495	0.00746541	-2.18715
ST6GALNAC1	0.00701154	0.00151796	1.92502	0.0542349	0.181962	-5.80008
ABCD4	0.00698137	0.335435	0.137715	0.890467	1	-7.63931
PHKG1	0.00686035	0.0110038	0.730258	0.465237	0.789866	-7.38272
PNPLA3	0.00684313	0.000893546	2.52015	0.011735	0.0568507	-4.48046
PDE3A	0.00682971	0.000905143	2.49136	0.0127302	0.0606746	-4.55243
MSMO1	0.00679051	0.361126	0.1297	0.896804	1	-7.64037
CFP	0.00677746	0.00905604	0.80302	0.421969	0.747323	-7.32706
LPCAT2	0.0067559	0.0023216	1.54892	0.121411	0.326692	-6.45187
PLA2R1	0.00672113	0.00067317	2.95152	0.00316437	0.0202682	-3.30318
PLPP4	0.00670653	0.00196927	1.66555	0.0958128	0.277258	-6.26485
NUDT12	0.00670535	0.0012084	2.16425	0.0304522	0.117775	-5.31209
A4GALT	0.00670421	0.00171951	1.7257	0.0844106	0.253545	-6.16308
CYP39A1	0.00664107	0.000898028	2.42931	0.0151327	0.0687869	-4.70473
GPC6	0.0066052	0.00161041	1.81764	0.0691282	0.219007	-6.00057
ALOX15B	0.0065601	0.00179242	1.7098	0.0873114	0.260077	-6.19033
PDCD11	0.00655655	0.17666	0.175735	0.860503	1	-7.63336
SEPHS1	0.0065151	0.136848	0.198392	0.842739	1	-7.62913
P4HA2	0.00648887	0.00971929	0.730248	0.465244	0.789866	-7.38272
PTGES	0.00643664	0.00194699	1.61608	0.106086	0.296401	-6.34583
PAH	0.0063782	0.00159215	1.77619	0.0757104	0.234811	-6.07488
BDH2	0.00632849	0.280595	0.136536	0.891399	1	-7.63947
GNG4	0.00630861	0.0179173	0.529499	0.596463	0.888576	-7.50889
RGN	0.0062938	0.00106752	2.1302	0.0331625	0.125414	-5.38503
GSTT2B	0.006237	0.00157356	1.75623	0.079059	0.242699	-6.11006
MBOAT2	0.00622853	0.0172615	0.529408	0.596526	0.888576	-7.50894
RFK	0.00615511	0.307838	0.126781	0.899115	1	-7.64075
IGF2BP3	0.00598966	0.00217969	1.40572	0.159818	0.395681	-6.66295
GNG8	0.00598036	0.00116648	2.00129	0.0453693	0.158768	-5.65071
FAR2	0.00595962	0.097698	0.214865	0.829874	1	-7.62573
OXSM	0.00593437	0.0883867	0.224106	0.822676	1	-7.62371
AOC2	0.00584414	0.0019483	1.46757	0.142231	0.368998	-6.57429
ABCA6	0.00581899	0.00195362	1.45891	0.1446	0.372534	-6.58693
FABP6	0.00580608	0.00153912	1.67128	0.0946765	0.275446	-6.25531
HS6ST2	0.00571279	0.00185697	1.43344	0.151741	0.38242	-6.62368
DGAT1	0.00566322	0.231508	0.132928	0.894251	1	-7.63995
MBOAT4	0.00563619	0.00327866	1.10448	0.269392	0.561118	-7.04018
SPTLC3	0.00562886	0.00265096	1.21021	0.226206	0.499568	-6.91809
ABCG2	0.00559911	0.00248709	1.24207	0.214218	0.481137	-6.87911
SETD1B	0.00543699	0.320639	0.109586	0.912738	1	-7.64278
FOXO6	0.00541413	0.00172004	1.47031	0.141488	0.367732	-6.57027
TAS1R3	0.00540351	0.00253864	1.17426	0.240299	0.51963	-6.96085
TPH1	0.00538913	0.0024238	1.18125	0.237511	0.517192	-6.95264
PHKA1	0.00538604	0.00319979	1.05358	0.292081	0.595743	-7.09498
BMS1	0.00535895	0.370019	0.101149	0.919433	1	-7.64366
SLC44A3	0.00530118	0.00285169	1.0976	0.272386	0.566263	-7.04774
SMPD4	0.00523506	0.337473	0.10305	0.917924	1	-7.64347
RETSAT	0.00514692	0.155035	0.146821	0.883275	1	-7.63801
DGAT2	0.00512872	0.00248325	1.13553	0.25616	0.542623	-7.00548
THOC1	0.00508981	0.350852	0.0984656	0.921563	1	-7.64393
SLC30A7	0.00507552	0.489796	0.0839086	0.93313	1	-7.64525
CSF2RA	0.00507539	0.00240612	1.16439	0.244276	0.525971	-6.97237
GLYCTK	0.00503799	0.19015	0.13047	0.896196	1	-7.64027
CYP7B1	0.00502974	0.00335972	0.985461	0.324405	0.638661	-7.16427
PLB1	0.00502198	0.0113027	0.5284	0.597225	0.888576	-7.50947
PLXNA4	0.00500418	0.00282351	1.04527	0.295908	0.602032	-7.10369
BST1	0.00497972	0.0026714	1.0639	0.287383	0.588011	-7.08408
ACHE	0.00497315	0.0425014	0.271639	0.785901	1	-7.61195
ENTPD2	0.0049123	0.00330268	0.957176	0.338485	0.654943	-7.19169
ALDH3B1	0.00488919	0.00348882	0.922585	0.35623	0.677313	-7.22413
MUC3A	0.0048667	0.00248996	1.0797	0.280283	0.576272	-7.06718
HYKK	0.00485795	0.0107683	0.520306	0.602854	0.888922	-7.51371
TXNDC12	0.00483507	0.929967	0.060538	0.951728	1	-7.64694
NPAS2	0.00476762	0.00305688	0.976654	0.328747	0.64367	-7.17289
THBS1	0.00472982	0.085304	0.18029	0.856926	1	-7.63255
DHDDS	0.00463476	0.171922	0.126326	0.899474	1	-7.64081
ARNTL	0.00450384	0.416625	0.0804729	0.935862	1	-7.64554
ABHD17B	0.00442728	0.147646	0.130355	0.896286	1	-7.64029
ACBD7	0.00439642	0.00362546	0.819974	0.412237	0.735398	-7.31333
CEMIP	0.00438033	0.00358908	0.805034	0.420806	0.747262	-7.32544
GALNT8	0.00427704	0.00387883	0.759718	0.447428	0.772159	-7.36082
HPGDS	0.00418648	0.00437472	0.705169	0.48071	0.797857	-7.40068
POLR3G	0.00418543	0.0130335	0.407787	0.683433	0.950646	-7.5658
OPLAH	0.00412129	0.0032187	0.823164	0.410421	0.732878	-7.31072
SULT2B1	0.00407717	0.00393412	0.717524	0.473056	0.794802	-7.39191
IMP4	0.0040689	0.803728	0.0540986	0.956857	1	-7.64731
CYP27B1	0.00386044	0.00397448	0.673034	0.50093	0.818304	-7.42278
NANP	0.0038531	0.0284986	0.255155	0.798605	1	-7.61629
CWC15	0.00379288	0.928867	0.0474241	0.962175	1	-7.64764
ALOXE3	0.00373942	0.00313317	0.747566	0.454727	0.778948	-7.36996
SGMS2	0.00373778	0.00412318	0.655783	0.511968	0.825703	-7.43421
SLC27A1	0.00371587	0.0369789	0.214323	0.830297	1	-7.62585
NUP88	0.00362245	0.281612	0.0776813	0.938082	1	-7.64576
PLD2	0.00352869	0.0606019	0.159796	0.873042	1	-7.63603
B4GAT1	0.00352237	0.0511898	0.172664	0.862916	1	-7.63389
HMMR	0.00346793	0.0126936	0.34469	0.73033	0.981359	-7.58949
SPON1	0.00345909	0.0128546	0.346274	0.729139	0.981359	-7.58895
GPAT2	0.00343702	0.0313935	0.217829	0.827563	1	-7.62509
KMT5A	0.00342642	0.0785257	0.13661	0.89134	1	-7.63946
ABCA1	0.00341208	0.0278108	0.227883	0.819738	1	-7.62286
LARGE2	0.00339006	0.0126363	0.336115	0.736786	0.981359	-7.5924
CPA3	0.00337177	0.00637892	0.45457	0.649421	0.924466	-7.54568
PCTP	0.00337123	0.0826189	0.13207	0.89493	1	-7.64006
ACSBG1	0.00329398	0.00519718	0.512337	0.608419	0.894279	-7.51781
VKORC1	0.0031576	0.12484	0.100534	0.919921	1	-7.64372
SEC24B	0.00314058	0.399413	0.0571216	0.954449	1	-7.64714
HSD17B14	0.00306246	0.0203903	0.237937	0.811932	1	-7.62052
BCKDK	0.00297142	0.257646	0.0665368	0.946951	1	-7.64656
PLEKHA4	0.00293324	0.0118951	0.299979	0.764195	0.999331	-7.60387
GNL3	0.00291879	0.573387	0.0451887	0.963957	1	-7.64775
PPM1L	0.00286751	0.0279049	0.19153	0.848111	1	-7.63047
ABO	0.00280738	0.00449936	0.468608	0.639353	0.917047	-7.53921
PLPP2	0.00278189	0.0291637	0.183194	0.854647	1	-7.63202
SETMAR	0.002743	0.0528343	0.133821	0.893545	1	-7.63983
PRKAR2B	0.00271105	0.0293817	0.176871	0.859611	1	-7.63316
NDST2	0.00270937	0.131008	0.0840317	0.933032	1	-7.64524
SDC2	0.00268281	0.0055183	0.399486	0.689538	0.951586	-7.56915
GYS1	0.00258312	0.134748	0.0794174	0.936701	1	-7.64562
NOTCH1	0.00248179	0.232062	0.0582121	0.95358	1	-7.64708
GGPS1	0.00245791	0.0389713	0.139045	0.889415	1	-7.63912
SLC9A1	0.00241541	0.133061	0.0744299	0.940669	1	-7.646
POMT2	0.00237841	0.030001	0.153591	0.877933	1	-7.637
PYCR3	0.00232079	0.0692576	0.0985731	0.921478	1	-7.64392
PIGB	0.00230987	0.34353	0.0451657	0.963976	1	-7.64775
ETNK2	0.00227358	0.0131783	0.221788	0.82448	1	-7.62423
LPL	0.00223572	0.00552813	0.33153	0.740247	0.984464	-7.59393
OAZ3	0.00220134	0.00560381	0.327889	0.742998	0.987313	-7.59513
TKTL1	0.0022007	0.00608816	0.320289	0.748752	0.993329	-7.59759
LRP1	0.00219405	0.0138507	0.20792	0.835293	1	-7.6272
PLCE1	0.00211466	0.00510306	0.329335	0.741905	0.986265	-7.59466
MIGA2	0.00208466	0.190148	0.0537858	0.957106	1	-7.64732
NDUFV1	0.00194558	1.37415	0.0208019	0.983404	1	-7.64855
RPP14	0.0019194	0.218242	0.0468158	0.96266	1	-7.64767
INPP5B	0.00191233	0.165159	0.0529975	0.957734	1	-7.64737
CA13	0.00191193	0.0223733	0.141551	0.887436	1	-7.63877
NUDT13	0.00191188	0.00627429	0.270105	0.787081	1	-7.61237
GABBR1	0.00180766	0.0131011	0.176242	0.860105	1	-7.63327
RUFY1	0.00170414	0.425891	0.0300881	0.975997	1	-7.64832
PDE5A	0.00167825	0.00626375	0.234085	0.81492	1	-7.62143
FOLR2	0.00163907	0.00660092	0.222845	0.823657	1	-7.62399
CMAS	0.00162979	0.330367	0.0325265	0.974052	1	-7.64824
CHST15	0.0015677	0.00653521	0.218275	0.827216	1	-7.625
IGF1	0.00145001	0.0062559	0.202374	0.839625	1	-7.62833
MGAT2	0.0013846	0.51806	0.0224074	0.982123	1	-7.64852
GPX3	0.00135853	0.0153655	0.120897	0.903773	1	-7.64147
ACSS2	0.00129518	0.0216606	0.0987664	0.921324	1	-7.6439
AGRN	0.00128055	0.0152367	0.114839	0.908573	1	-7.64219
RGL1	0.00126551	0.0159576	0.111121	0.911521	1	-7.64261
PIP5KL1	0.00121197	0.00571732	0.182383	0.855283	1	-7.63217
NUP160	0.00119729	0.356717	0.0228991	0.981731	1	-7.64851
OGN	0.00116309	0.00676013	0.158056	0.874414	1	-7.6363
ASAH1	0.00114051	0.544173	0.0179807	0.985654	1	-7.64861
DDX23	0.00112751	0.503585	0.0184079	0.985314	1	-7.6486
PTPN13	0.00111371	0.016587	0.0970285	0.922704	1	-7.64407
NOP14	0.00105527	0.495349	0.0173848	0.98613	1	-7.64862
NEU4	0.000972109	0.0231411	0.071019	0.943383	1	-7.64625
PLD1	0.000949313	0.00733482	0.122194	0.902746	1	-7.64132
HS3ST1	0.000945283	0.032902	0.0580782	0.953687	1	-7.64708
ADAMTSL4	0.000830962	0.00696276	0.112767	0.910216	1	-7.64242
B3GALT2	0.000765546	0.00765275	0.0964932	0.923129	1	-7.64412
SMOX	0.000747794	0.0147193	0.0695204	0.944576	1	-7.64636
CYP3A5	0.000708863	0.0162068	0.0619436	0.950608	1	-7.64685
MAT2A	0.00065695	2.10351	0.00606707	0.995159	1	-7.64875
CYP1B1	0.000622083	0.00784613	0.0765482	0.938983	1	-7.64584
GRHL1	0.000563831	0.00842074	0.0684876	0.945398	1	-7.64643
GCAT	0.000538985	0.00654393	0.0749497	0.940255	1	-7.64596
GATM	0.000522222	0.00775808	0.0651524	0.948053	1	-7.64665
HSD3B7	0.00041024	0.0069669	0.0550058	0.956134	1	-7.64726
ALPL	0.000409002	0.0151069	0.03706	0.970437	1	-7.64808
DECR2	0.000389284	0.0318355	0.0244568	0.980488	1	-7.64847
DGKI	0.000387412	0.00803729	0.0472025	0.962352	1	-7.64766
B3GNT4	0.00034911	0.00781904	0.0442169	0.964732	1	-7.64779
NDUFA11	0.000247753	1.06728	0.00292911	0.997663	1	-7.64876
VCAN	0.000241236	0.0315591	0.0150708	0.987976	1	-7.64865
ABCD1	0.000219144	0.0471426	0.011267	0.99101	1	-7.6487
TCN2	0.000178779	0.00877683	0.0212538	0.983043	1	-7.64854
ZDHHC2	8.53659e-05	0.28421	0.00181388	0.998553	1	-7.64877
UST	7.31781e-05	0.0228494	0.00535308	0.995729	1	-7.64875
INPP5K	3.1469e-05	0.627814	0.000466807	0.999628	1	-7.64877
ADH1B	1.28302e-05	0.00890342	0.00145873	0.998836	1	-7.64877
TAS1R2	0	0	0	1	1	-7.64877
PLA2G2E	0	0	0	1	1	-7.64877
NT5C1A	0	0	0	1	1	-7.64877
CYP4A11	0	0	0	1	1	-7.64877
CYP4A22	0	0	0	1	1	-7.64877
RPE65	0	0	0	1	1	-7.64877
AMY2A	0	0	0	1	1	-7.64877
AMY1A	0	0	0	1	1	-7.64877
AMY1B	0	0	0	1	1	-7.64877
AMY1C	0	0	0	1	1	-7.64877
TSHB	0	0	0	1	1	-7.64877
HAO2	0	0	0	1	1	-7.64877
HSD3B2	0	0	0	1	1	-7.64877
HSD3B1	0	0	0	1	1	-7.64877
HMGCS2	0	0	0	1	1	-7.64877
NPR1	0	0	0	1	1	-7.64877
CACNA1E	0	0	0	1	1	-7.64877
REN	0	0	0	1	1	-7.64877
TPO	0	0	0	1	1	-7.64877
ALLC	0	0	0	1	1	-7.64877
NT5C1B-RDH14	0	0	0	1	1	-7.64877
APOB	0	0	0	1	1	-7.64877
GCKR	0	0	0	1	1	-7.64877
SRD5A2	0	0	0	1	1	-7.64877
ATP6V1B1	0	0	0	1	1	-7.64877
NAT8	0	0	0	1	1	-7.64877
FABP1	0	0	0	1	1	-7.64877
CYP27C1	0	0	0	1	1	-7.64877
THSD7B	0	0	0	1	1	-7.64877
UPP2	0	0	0	1	1	-7.64877
GCG	0	0	0	1	1	-7.64877
B3GALT1	0	0	0	1	1	-7.64877
G6PC2	0	0	0	1	1	-7.64877
PDE11A	0	0	0	1	1	-7.64877
ACADL	0	0	0	1	1	-7.64877
PRKAG3	0	0	0	1	1	-7.64877
INHA	0	0	0	1	1	-7.64877
SLC19A3	0	0	0	1	1	-7.64877
ALPI	0	0	0	1	1	-7.64877
NEU2	0	0	0	1	1	-7.64877
UGT1A8	0	0	0	1	1	-7.64877
UGT1A9	0	0	0	1	1	-7.64877
UGT1A4	0	0	0	1	1	-7.64877
UGT1A3	0	0	0	1	1	-7.64877
UGT1A1	0	0	0	1	1	-7.64877
AGXT	0	0	0	1	1	-7.64877
GRM7	0	0	0	1	1	-7.64877
CYP8B1	0	0	0	1	1	-7.64877
PLA1A	0	0	0	1	1	-7.64877
CASR	0	0	0	1	1	-7.64877
MUC13	0	0	0	1	1	-7.64877
UROC1	0	0	0	1	1	-7.64877
SI	0	0	0	1	1	-7.64877
SLC2A2	0	0	0	1	1	-7.64877
ADIPOQ	0	0	0	1	1	-7.64877
NAT8L	0	0	0	1	1	-7.64877
ADRA2C	0	0	0	1	1	-7.64877
COX7B2	0	0	0	1	1	-7.64877
TECRL	0	0	0	1	1	-7.64877
UGT2B17	0	0	0	1	1	-7.64877
UGT2B15	0	0	0	1	1	-7.64877
UGT2B10	0	0	0	1	1	-7.64877
UGT2A3	0	0	0	1	1	-7.64877
UGT2B28	0	0	0	1	1	-7.64877
UGT2B4	0	0	0	1	1	-7.64877
UGT2A1	0	0	0	1	1	-7.64877
UGT2A2	0	0	0	1	1	-7.64877
SULT1E1	0	0	0	1	1	-7.64877
MUC7	0	0	0	1	1	-7.64877
GC	0	0	0	1	1	-7.64877
GK2	0	0	0	1	1	-7.64877
PIGY	0	0	0	1	1	-7.64877
PDHA2	0	0	0	1	1	-7.64877
ADH1A	0	0	0	1	1	-7.64877
NDST4	0	0	0	1	1	-7.64877
NDST3	0	0	0	1	1	-7.64877
FABP2	0	0	0	1	1	-7.64877
MGAT4D	0	0	0	1	1	-7.64877
TKTL2	0	0	0	1	1	-7.64877
GALNTL6	0	0	0	1	1	-7.64877
ENPP6	0	0	0	1	1	-7.64877
ADCY2	0	0	0	1	1	-7.64877
TAS2R1	0	0	0	1	1	-7.64877
PRDM9	0	0	0	1	1	-7.64877
SLC45A2	0	0	0	1	1	-7.64877
AGXT2	0	0	0	1	1	-7.64877
ISL1	0	0	0	1	1	-7.64877
BHMT	0	0	0	1	1	-7.64877
ACOT12	0	0	0	1	1	-7.64877
PCSK1	0	0	0	1	1	-7.64877
ADAMTS19	0	0	0	1	1	-7.64877
GRM6	0	0	0	1	1	-7.64877
GPX6	0	0	0	1	1	-7.64877
GPX5	0	0	0	1	1	-7.64877
IP6K3	0	0	0	1	1	-7.64877
CLPS	0	0	0	1	1	-7.64877
PGK2	0	0	0	1	1	-7.64877
GSTA5	0	0	0	1	1	-7.64877
GSTA3	0	0	0	1	1	-7.64877
FUT9	0	0	0	1	1	-7.64877
HS3ST5	0	0	0	1	1	-7.64877
GPRC6A	0	0	0	1	1	-7.64877
FABP7	0	0	0	1	1	-7.64877
VNN1	0	0	0	1	1	-7.64877
GRM1	0	0	0	1	1	-7.64877
SLC22A2	0	0	0	1	1	-7.64877
PDE10A	0	0	0	1	1	-7.64877
PRPS1L1	0	0	0	1	1	-7.64877
NPY	0	0	0	1	1	-7.64877
CRHR2	0	0	0	1	1	-7.64877
IGFBP1	0	0	0	1	1	-7.64877
DDC	0	0	0	1	1	-7.64877
GALNT17	0	0	0	1	1	-7.64877
GNAT3	0	0	0	1	1	-7.64877
GRM3	0	0	0	1	1	-7.64877
CYP3A7	0	0	0	1	1	-7.64877
CYP3A7-CYP3A51P	0	0	0	1	1	-7.64877
CYP3A4	0	0	0	1	1	-7.64877
MOGAT3	0	0	0	1	1	-7.64877
TAS2R16	0	0	0	1	1	-7.64877
HYAL4	0	0	0	1	1	-7.64877
SPAM1	0	0	0	1	1	-7.64877
LEP	0	0	0	1	1	-7.64877
AKR1B15	0	0	0	1	1	-7.64877
MGAM	0	0	0	1	1	-7.64877
TAS2R38	0	0	0	1	1	-7.64877
TAS2R39	0	0	0	1	1	-7.64877
TAS2R40	0	0	0	1	1	-7.64877
TAS2R41	0	0	0	1	1	-7.64877
GALNTL5	0	0	0	1	1	-7.64877
ARSF	0	0	0	1	1	-7.64877
PCYT1B	0	0	0	1	1	-7.64877
OTC	0	0	0	1	1	-7.64877
AWAT2	0	0	0	1	1	-7.64877
DGAT2L6	0	0	0	1	1	-7.64877
AWAT1	0	0	0	1	1	-7.64877
NXF2B	0	0	0	1	1	-7.64877
GUCY2F	0	0	0	1	1	-7.64877
LUZP4	0	0	0	1	1	-7.64877
GPR119	0	0	0	1	1	-7.64877
GATA4	0	0	0	1	1	-7.64877
NAT2	0	0	0	1	1	-7.64877
IDO2	0	0	0	1	1	-7.64877
CYP7A1	0	0	0	1	1	-7.64877
TTPA	0	0	0	1	1	-7.64877
FABP9	0	0	0	1	1	-7.64877
FABP12	0	0	0	1	1	-7.64877
ADCY8	0	0	0	1	1	-7.64877
CYP11B2	0	0	0	1	1	-7.64877
PRKACG	0	0	0	1	1	-7.64877
FBP2	0	0	0	1	1	-7.64877
HSD17B3	0	0	0	1	1	-7.64877
GABBR2	0	0	0	1	1	-7.64877
ALDOB	0	0	0	1	1	-7.64877
AK8	0	0	0	1	1	-7.64877
ENTPD8	0	0	0	1	1	-7.64877
INS	0	0	0	1	1	-7.64877
ABCC8	0	0	0	1	1	-7.64877
BBOX1	0	0	0	1	1	-7.64877
FSHB	0	0	0	1	1	-7.64877
PGA3	0	0	0	1	1	-7.64877
PGA4	0	0	0	1	1	-7.64877
PGA5	0	0	0	1	1	-7.64877
MOGAT2	0	0	0	1	1	-7.64877
B3GNT6	0	0	0	1	1	-7.64877
GRM5	0	0	0	1	1	-7.64877
TYR	0	0	0	1	1	-7.64877
APOA4	0	0	0	1	1	-7.64877
TREH	0	0	0	1	1	-7.64877
GAD2	0	0	0	1	1	-7.64877
A1CF	0	0	0	1	1	-7.64877
PLA2G12B	0	0	0	1	1	-7.64877
MAT1A	0	0	0	1	1	-7.64877
LIPF	0	0	0	1	1	-7.64877
PDE6C	0	0	0	1	1	-7.64877
CYP2C18	0	0	0	1	1	-7.64877
CYP2C19	0	0	0	1	1	-7.64877
CYP2C9	0	0	0	1	1	-7.64877
CYP17A1	0	0	0	1	1	-7.64877
RPEL1	0	0	0	1	1	-7.64877
PNLIPRP3	0	0	0	1	1	-7.64877
PNLIP	0	0	0	1	1	-7.64877
PNLIPRP1	0	0	0	1	1	-7.64877
ACSM4	0	0	0	1	1	-7.64877
APOBEC1	0	0	0	1	1	-7.64877
TAS2R8	0	0	0	1	1	-7.64877
TAS2R9	0	0	0	1	1	-7.64877
TAS2R42	0	0	0	1	1	-7.64877
GUCY2C	0	0	0	1	1	-7.64877
PDE6H	0	0	0	1	1	-7.64877
PIK3C2G	0	0	0	1	1	-7.64877
PLCZ1	0	0	0	1	1	-7.64877
SLCO1B3	0	0	0	1	1	-7.64877
SLCO1B1	0	0	0	1	1	-7.64877
ADAMTS20	0	0	0	1	1	-7.64877
LALBA	0	0	0	1	1	-7.64877
MUCL1	0	0	0	1	1	-7.64877
INHBC	0	0	0	1	1	-7.64877
KCNC2	0	0	0	1	1	-7.64877
NR1H4	0	0	0	1	1	-7.64877
SLC5A8	0	0	0	1	1	-7.64877
STAB2	0	0	0	1	1	-7.64877
DAO	0	0	0	1	1	-7.64877
NOS1	0	0	0	1	1	-7.64877
URAD	0	0	0	1	1	-7.64877
CPB2	0	0	0	1	1	-7.64877
HS6ST3	0	0	0	1	1	-7.64877
SLC10A2	0	0	0	1	1	-7.64877
ATP4B	0	0	0	1	1	-7.64877
PSMB11	0	0	0	1	1	-7.64877
CPNE6	0	0	0	1	1	-7.64877
RPL10L	0	0	0	1	1	-7.64877
RDH12	0	0	0	1	1	-7.64877
SERPINA6	0	0	0	1	1	-7.64877
ASPG	0	0	0	1	1	-7.64877
PLA2G4E	0	0	0	1	1	-7.64877
PLA2G4F	0	0	0	1	1	-7.64877
TNFAIP8L3	0	0	0	1	1	-7.64877
LDHAL6B	0	0	0	1	1	-7.64877
CYP1A1	0	0	0	1	1	-7.64877
CYP1A2	0	0	0	1	1	-7.64877
ADAMTSL3	0	0	0	1	1	-7.64877
GNG13	0	0	0	1	1	-7.64877
HS3ST6	0	0	0	1	1	-7.64877
RPL3L	0	0	0	1	1	-7.64877
ACSM5	0	0	0	1	1	-7.64877
ACSM2A	0	0	0	1	1	-7.64877
ACSM2B	0	0	0	1	1	-7.64877
HS3ST4	0	0	0	1	1	-7.64877
CA7	0	0	0	1	1	-7.64877
CHST4	0	0	0	1	1	-7.64877
TAT	0	0	0	1	1	-7.64877
CTRB2	0	0	0	1	1	-7.64877
CTRB1	0	0	0	1	1	-7.64877
CHST5	0	0	0	1	1	-7.64877
BCO1	0	0	0	1	1	-7.64877
CA5A	0	0	0	1	1	-7.64877
PRDM7	0	0	0	1	1	-7.64877
G6PC	0	0	0	1	1	-7.64877
ENPP7	0	0	0	1	1	-7.64877
CIDEA	0	0	0	1	1	-7.64877
MC2R	0	0	0	1	1	-7.64877
CHST9	0	0	0	1	1	-7.64877
ST8SIA5	0	0	0	1	1	-7.64877
ST8SIA3	0	0	0	1	1	-7.64877
CNDP1	0	0	0	1	1	-7.64877
HAO1	0	0	0	1	1	-7.64877
PCSK2	0	0	0	1	1	-7.64877
NMRK2	0	0	0	1	1	-7.64877
FUT5	0	0	0	1	1	-7.64877
ACSBG2	0	0	0	1	1	-7.64877
RDH8	0	0	0	1	1	-7.64877
CYP4F8	0	0	0	1	1	-7.64877
FFAR1	0	0	0	1	1	-7.64877
ATP4A	0	0	0	1	1	-7.64877
PRODH2	0	0	0	1	1	-7.64877
CYP2A13	0	0	0	1	1	-7.64877
FUT2	0	0	0	1	1	-7.64877
CGB3	0	0	0	1	1	-7.64877
CGB5	0	0	0	1	1	-7.64877
ASPDH	0	0	0	1	1	-7.64877
HAS1	0	0	0	1	1	-7.64877
INPP5J	0	0	0	1	1	-7.64877
PLA2G3	0	0	0	1	1	-7.64877
PNPLA5	0	0	0	1	1	-7.64877
CBSL	0	0	0	1	1	-7.64877
TPTE	0	0	0	1	1	-7.64877
LIPI	0	0	0	1	1	-7.64877
B3GALT5	0	0	0	1	1	-7.64877
CHAT	-0.000131197	0.000128262	-0.15124	0.879787	1	-7.63736
PKLR	-0.000143315	0.000140108	-0.151246	0.879783	1	-7.63735
OLAH	-0.000151384	0.000147997	-0.151249	0.87978	1	-7.63735
CIDEC	-0.000151717	0.000148323	-0.151249	0.87978	1	-7.63735
ADAMTSL1	-0.000154068	0.000150621	-0.15125	0.879779	1	-7.63735
ACMSD	-0.000154119	0.000150671	-0.15125	0.879779	1	-7.63735
BCHE	-0.00015558	0.000152099	-0.15125	0.879779	1	-7.63735
ALPP	-0.000155813	0.000152327	-0.151251	0.879779	1	-7.63735
MPO	-0.00015891	0.000155355	-0.151252	0.879778	1	-7.63735
TYRP1	-0.000158953	0.000155397	-0.151252	0.879778	1	-7.63735
PDE4C	-0.000161257	0.000157649	-0.151252	0.879778	1	-7.63735
ABCB11	-0.000163174	0.000159524	-0.151253	0.879777	1	-7.63735
PRDM6	-0.000163826	0.000160161	-0.151253	0.879777	1	-7.63735
FUT6	-0.000164499	0.000160819	-0.151253	0.879777	1	-7.63735
GYG2	-0.000165393	0.000161693	-0.151253	0.879777	1	-7.63735
CRYM	-0.000167208	0.000163467	-0.151254	0.879776	1	-7.63735
GHRL	-0.000167279	0.000163537	-0.151254	0.879776	1	-7.63735
GAPDHS	-0.000168838	0.000165061	-0.151254	0.879776	1	-7.63735
CYP4F2	-0.000168898	0.000165119	-0.151254	0.879776	1	-7.63735
ADAMTS15	-0.000169664	0.000165868	-0.151255	0.879776	1	-7.63735
MOGAT1	-0.000170473	0.000166659	-0.151255	0.879776	1	-7.63735
TAS2R19	-0.000170695	0.000166876	-0.151255	0.879776	1	-7.63735
APOA2	-0.000170862	0.000167039	-0.151255	0.879776	1	-7.63735
PGAM4	-0.000172101	0.00016825	-0.151255	0.879775	1	-7.63735
UGT2B7	-0.000172351	0.000168495	-0.151255	0.879775	1	-7.63735
CMA1	-0.000172351	0.000168495	-0.151255	0.879775	1	-7.63735
GADL1	-0.000172689	0.000168825	-0.151255	0.879775	1	-7.63735
HMGCLL1	-0.000172825	0.000168958	-0.151255	0.879775	1	-7.63735
ADH6	-0.000172927	0.000169058	-0.151255	0.879775	1	-7.63735
SULT2A1	-0.000172961	0.000169092	-0.151255	0.879775	1	-7.63735
ADAMTS18	-0.000173064	0.000169192	-0.151255	0.879775	1	-7.63735
CERS3	-0.000173962	0.00017007	-0.151256	0.879775	1	-7.63735
PAX6	-0.000174605	0.000170699	-0.151256	0.879775	1	-7.63735
ACSS3	-0.000174669	0.000170761	-0.151256	0.879775	1	-7.63735
IGF2BP1	-0.000174687	0.000170778	-0.151256	0.879775	1	-7.63735
CBS	-0.000176162	0.00017222	-0.151256	0.879775	1	-7.63735
FUT1	-0.000176266	0.000172323	-0.151256	0.879775	1	-7.63735
AGMO	-0.000176276	0.000172332	-0.151256	0.879775	1	-7.63735
GLP1R	-0.000176381	0.000172435	-0.151256	0.879775	1	-7.63735
DIO1	-0.000176535	0.000172585	-0.151256	0.879774	1	-7.63735
CYP11A1	-0.000177314	0.000173347	-0.151256	0.879774	1	-7.63735
CA14	-0.000177822	0.000173844	-0.151257	0.879774	1	-7.63735
SLC6A7	-0.000178064	0.00017408	-0.151257	0.879774	1	-7.63735
DMBT1	-0.000178348	0.000174358	-0.151257	0.879774	1	-7.63735
CHIA	-0.00017842	0.000174428	-0.151257	0.879774	1	-7.63735
ARSH	-0.000178677	0.000174679	-0.151257	0.879774	1	-7.63735
DIO3	-0.000179082	0.000175076	-0.151257	0.879774	1	-7.63735
PCK1	-0.000179135	0.000175127	-0.151257	0.879774	1	-7.63735
BMX	-0.000180103	0.000176074	-0.151257	0.879774	1	-7.63735
HAS2	-0.00018077	0.000176726	-0.151257	0.879774	1	-7.63735
PLCB4	-0.000180826	0.00017678	-0.151257	0.879774	1	-7.63735
CA4	-0.00018087	0.000176824	-0.151257	0.879774	1	-7.63735
TAS2R7	-0.00018143	0.000177371	-0.151257	0.879774	1	-7.63735
ST8SIA2	-0.00018152	0.000177459	-0.151257	0.879774	1	-7.63735
AKR1D1	-0.000181954	0.000177883	-0.151257	0.879774	1	-7.63735
CGB8	-0.000182012	0.000177939	-0.151257	0.879774	1	-7.63735
A3GALT2	-0.000182371	0.00017829	-0.151258	0.879773	1	-7.63735
CKMT1B	-0.000182663	0.000178577	-0.151258	0.879773	1	-7.63735
NCAN	-0.000183377	0.000179275	-0.151258	0.879773	1	-7.63735
NOS2	-0.000183595	0.000179487	-0.151258	0.879773	1	-7.63735
PLA2G2F	-0.000184022	0.000179905	-0.151258	0.879773	1	-7.63735
CTSG	-0.000184946	0.000180809	-0.151258	0.879773	1	-7.63735
CERS1	-0.000185023	0.000180883	-0.151258	0.879773	1	-7.63735
PPARGC1A	-0.000185035	0.000180895	-0.151258	0.879773	1	-7.63735
GIP	-0.000185265	0.00018112	-0.151258	0.879773	1	-7.63735
PON1	-0.000185342	0.000181195	-0.151258	0.879773	1	-7.63735
ALPG	-0.000186162	0.000181997	-0.151258	0.879773	1	-7.63735
CDX2	-0.000187032	0.000182847	-0.151258	0.879773	1	-7.63735
CYP11B1	-0.000187059	0.000182874	-0.151258	0.879773	1	-7.63735
FOLH1	-0.000187209	0.00018302	-0.151258	0.879773	1	-7.63735
MGAM2	-0.000187469	0.000183275	-0.151259	0.879773	1	-7.63735
TAS1R1	-0.000187941	0.000183736	-0.151259	0.879773	1	-7.63735
APOBEC2	-0.000188067	0.000183859	-0.151259	0.879773	1	-7.63735
ADAMTS8	-0.000188835	0.00018461	-0.151259	0.879772	1	-7.63735
CYP19A1	-0.000190076	0.000185824	-0.151259	0.879772	1	-7.63735
TAS2R43	-0.000190159	0.000185905	-0.151259	0.879772	1	-7.63735
RPS4Y2	-0.000191622	0.000187335	-0.151259	0.879772	1	-7.63735
SLC44A5	-0.000192486	0.000188179	-0.151259	0.879772	1	-7.63735
MGAT4C	-0.000192535	0.000188227	-0.151259	0.879772	1	-7.63735
OCA2	-0.000192812	0.000188498	-0.15126	0.879772	1	-7.63735
CPB1	-0.000193559	0.000189229	-0.15126	0.879772	1	-7.63735
UGT1A5	-0.00019361	0.000189278	-0.15126	0.879772	1	-7.63735
B4GALNT2	-0.00019361	0.000189278	-0.15126	0.879772	1	-7.63735
TRMT9B	-0.000193745	0.00018941	-0.15126	0.879772	1	-7.63735
GALNT16	-0.00019388	0.000189542	-0.15126	0.879772	1	-7.63735
GALNT9	-0.000193948	0.000189609	-0.15126	0.879772	1	-7.63735
DCT	-0.000194153	0.000189809	-0.15126	0.879772	1	-7.63735
ENO4	-0.000195736	0.000191356	-0.15126	0.879772	1	-7.63735
OGDHL	-0.000197139	0.000192728	-0.15126	0.879771	1	-7.63735
PLA2G4D	-0.0001975	0.000193081	-0.15126	0.879771	1	-7.63735
ADH4	-0.000199515	0.000195051	-0.151261	0.879771	1	-7.63735
PDE1C	-0.000199515	0.000195051	-0.151261	0.879771	1	-7.63735
MLXIPL	-0.000201259	0.000196756	-0.151261	0.879771	1	-7.63735
THRSP	-0.000206122	0.000201511	-0.151262	0.87977	1	-7.63735
ELOVL2	-0.000208492	0.000203828	-0.151262	0.87977	1	-7.63735
AKR1C4	-0.000209269	0.000204587	-0.151262	0.87977	1	-7.63735
PDE6A	-0.000218245	0.000213363	-0.151263	0.879769	1	-7.63735
GSTO2	-0.000274346	0.0233362	-0.0201945	0.983888	1	-7.64856
APOBEC4	-0.000288809	0.000282348	-0.213888	0.830636	1	-7.62594
PAPSS2	-0.000292508	0.00768541	-0.0367693	0.970669	1	-7.64809
CA6	-0.000310286	0.000303344	-0.213894	0.830631	1	-7.62594
GRM8	-0.00032617	0.000318872	-0.213768	0.830729	1	-7.62597
CACNA1A	-0.000326709	0.00876566	-0.0389164	0.968957	1	-7.64801
GYS2	-0.000328042	0.000320703	-0.213563	0.830889	1	-7.62601
LRP2	-0.000328989	0.000321629	-0.213909	0.83062	1	-7.62594
HADH	-0.000330931	0.316969	-0.00672151	0.994637	1	-7.64874
INHBE	-0.000332785	0.00032534	-0.21389	0.830634	1	-7.62594
TH	-0.000333605	0.000326142	-0.213459	0.83097	1	-7.62603
PLEKHA6	-0.000335507	0.000328	-0.213818	0.83069	1	-7.62596
B3GNT3	-0.000337554	0.000330002	-0.212695	0.831566	1	-7.6262
MGAT5B	-0.000340762	0.000333138	-0.213875	0.830646	1	-7.62595
KCNG2	-0.000341364	0.000333726	-0.213452	0.830976	1	-7.62604
PDE8B	-0.000342387	0.000334727	-0.213877	0.830644	1	-7.62595
RBP2	-0.000343156	0.000335479	-0.212631	0.831616	1	-7.62621
AOX1	-0.000343709	0.00033602	-0.213854	0.830662	1	-7.62595
COX6A2	-0.000344016	0.000336319	-0.213636	0.830832	1	-7.626
ST6GAL2	-0.000345236	0.000337512	-0.212303	0.831872	1	-7.62628
GUCY1A2	-0.000345749	0.000338014	-0.213596	0.830863	1	-7.62601
GALNT13	-0.000345844	0.000338106	-0.21372	0.830767	1	-7.62598
TAS2R3	-0.000347108	0.000339342	-0.212349	0.831836	1	-7.62627
MUC17	-0.000347237	0.000339468	-0.213699	0.830783	1	-7.62598
HSD17B13	-0.000347757	0.000339976	-0.213828	0.830682	1	-7.62596
ACAN	-0.000348247	0.000340456	-0.21367	0.830805	1	-7.62599
HPD	-0.000349365	0.000341549	-0.213815	0.830693	1	-7.62596
LRAT	-0.000352206	0.000344326	-0.213891	0.830634	1	-7.62594
SNAP25	-0.000353106	0.000345206	-0.213512	0.830929	1	-7.62602
SLC25A21	-0.000354265	0.000346339	-0.213772	0.830726	1	-7.62597
HSD17B2	-0.000358232	0.000350217	-0.21339	0.831024	1	-7.62605
CYP2C8	-0.000358592	0.000350569	-0.213907	0.830621	1	-7.62594
CYP26A1	-0.000360242	0.000352182	-0.213856	0.830661	1	-7.62595
ALDH1L1	-0.000361479	0.000353392	-0.213381	0.831031	1	-7.62605
ALDH1A2	-0.000361483	0.000353395	-0.213924	0.830608	1	-7.62594
GRM4	-0.000361881	0.000353785	-0.21388	0.830642	1	-7.62594
CHST13	-0.000362309	0.000354203	-0.21386	0.830657	1	-7.62595
LHB	-0.000363772	0.000355633	-0.213871	0.830649	1	-7.62595
PRODH	-0.000365063	0.000356896	-0.213916	0.830614	1	-7.62594
P2RY2	-0.000365312	0.000357139	-0.213807	0.830699	1	-7.62596
TPTE2	-0.00036569	0.000357509	-0.213785	0.830716	1	-7.62597
CYP26C1	-0.000367358	0.00035914	-0.213828	0.830683	1	-7.62596
PLA2G2C	-0.000367981	0.000359749	-0.213801	0.830703	1	-7.62596
IDI2	-0.000368664	0.000360416	-0.213755	0.830739	1	-7.62597
DUOX2	-0.000368972	0.000360717	-0.213763	0.830733	1	-7.62597
TPH2	-0.000369964	0.000361687	-0.213696	0.830785	1	-7.62598
NDUFC2-KCTD14	-0.0003731	0.000364753	-0.213922	0.830609	1	-7.62594
COX8C	-0.000374085	0.000365716	-0.213397	0.831018	1	-7.62605
APOA5	-0.000374281	0.000365908	-0.213483	0.830952	1	-7.62603
FTSJ1	-0.000376857	0.561875	-0.00587496	0.995313	1	-7.64875
HYAL1	-0.000376871	0.000368439	-0.213915	0.830615	1	-7.62594
UGT1A10	-0.000377119	0.000368682	-0.213849	0.830666	1	-7.62595
TAS2R13	-0.000377264	0.000368823	-0.213927	0.830605	1	-7.62593
B3GNT7	-0.000378887	0.0160598	-0.0335685	0.973221	1	-7.6482
GH1	-0.00037941	0.000370922	-0.213853	0.830663	1	-7.62595
SLC6A12	-0.000382051	0.000373504	-0.213354	0.831052	1	-7.62606
ARSI	-0.000382214	0.000373663	-0.213839	0.830674	1	-7.62595
SLC22A3	-0.000383447	0.000374868	-0.213809	0.830697	1	-7.62596
GGT6	-0.000383494	0.000374914	-0.213927	0.830605	1	-7.62593
TRIM63	-0.000384523	0.00037592	-0.213663	0.830811	1	-7.62599
PLA2G5	-0.000385478	0.000376853	-0.213767	0.83073	1	-7.62597
SLC52A3	-0.000385821	0.000377189	-0.212774	0.831504	1	-7.62618
ADAMTS3	-0.000385951	0.000377316	-0.213927	0.830605	1	-7.62593
UGT2B11	-0.000386155	0.000377516	-0.213924	0.830608	1	-7.62594
MYRIP	-0.000386918	0.000378262	-0.213593	0.830866	1	-7.62601
SLC25A2	-0.000389448	0.000380735	-0.213498	0.83094	1	-7.62603
TAS2R46	-0.000389875	0.000381152	-0.213904	0.830623	1	-7.62594
ANKRD1	-0.000404876	0.000395818	-0.213929	0.830604	1	-7.62593
PDHA1	-0.000477015	0.547164	-0.00754663	0.993979	1	-7.64874
ASPA	-0.000494747	0.000483678	-0.261706	0.79355	1	-7.6146
CPS1	-0.000495516	0.00048443	-0.261141	0.793986	1	-7.61474
TTR	-0.00051053	0.000499108	-0.261508	0.793702	1	-7.61465
TAS2R60	-0.000514745	0.000503229	-0.261456	0.793743	1	-7.61466
NMNAT2	-0.000520172	0.000508534	-0.261797	0.793479	1	-7.61457
ASRGL1	-0.000527174	0.0249334	-0.0373568	0.970201	1	-7.64807
ELAVL2	-0.000527206	0.000515411	-0.262	0.793323	1	-7.61452
ADCY1	-0.000527216	0.000515421	-0.261554	0.793667	1	-7.61464
MUC5AC	-0.000527324	0.000515526	-0.261614	0.79362	1	-7.61462
GPT	-0.000529206	0.000517366	-0.259963	0.794894	1	-7.61505
ADH7	-0.000529574	0.000517726	-0.261841	0.793446	1	-7.61456
CKM	-0.000530027	0.000518169	-0.261696	0.793558	1	-7.6146
CYP2A6	-0.000533326	0.000521394	-0.261948	0.793363	1	-7.61453
ACSM6	-0.000533648	0.000521709	-0.261966	0.793349	1	-7.61453
BHMT2	-0.000535735	0.000523749	-0.261823	0.79346	1	-7.61457
CSPG4	-0.000535977	0.000523985	-0.261987	0.793333	1	-7.61452
DPYS	-0.000537443	0.000525418	-0.260781	0.794263	1	-7.61484
AGT	-0.000538046	0.000526009	-0.261872	0.793422	1	-7.61455
CYP2B6	-0.000539084	0.000527023	-0.261921	0.793384	1	-7.61454
PDE1A	-0.000543095	0.000530944	-0.261532	0.793684	1	-7.61464
B4GALNT1	-0.000543438	0.00053128	-0.261818	0.793463	1	-7.61457
KCNJ11	-0.000546482	0.000534255	-0.261634	0.793605	1	-7.61462
GNG3	-0.0005465	0.000534273	-0.261361	0.793816	1	-7.61469
MGAT3	-0.000547026	0.000534787	-0.261951	0.793361	1	-7.61453
GNA14	-0.000548493	0.000536221	-0.25938	0.795343	1	-7.6152
FA2H	-0.000549215	0.000536928	-0.259629	0.795151	1	-7.61514
PRSS1	-0.000549331	0.000537041	-0.261198	0.793941	1	-7.61473
TAS2R50	-0.000549804	0.000537503	-0.261971	0.793345	1	-7.61453
PRKD1	-0.000570405	0.000557643	-0.261247	0.793904	1	-7.61472
TAS2R10	-0.000582076	0.000569054	-0.261403	0.793783	1	-7.61468
GLYAT	-0.000585141	0.00057205	-0.261632	0.793607	1	-7.61462
MUC6	-0.000598798	0.000585401	-0.261292	0.793869	1	-7.61471
FUT3	-0.000600698	0.000587258	-0.261515	0.793697	1	-7.61465
ARNT2	-0.000602835	0.000589348	-0.26195	0.793361	1	-7.61453
ALDOC	-0.000657945	0.157831	-0.0186852	0.985092	1	-7.64859
THSD7A	-0.000666716	0.0006518	-0.301811	0.762798	0.999331	-7.60332
ABCB4	-0.000667911	0.000652968	-0.302011	0.762646	0.999331	-7.60326
ESYT3	-0.000670464	0.000655464	-0.30218	0.762517	0.999331	-7.60321
HEPH	-0.000670986	0.000655974	-0.301351	0.763149	0.999331	-7.60346
HPSE2	-0.000681789	0.000666536	-0.302363	0.762377	0.999331	-7.60316
AMPD1	-0.000693399	0.000677886	-0.301941	0.762699	0.999331	-7.60328
PLA2G4B	-0.000697591	0.000681984	-0.302387	0.762359	0.999331	-7.60315
SLC34A1	-0.000701133	0.000685447	-0.301912	0.762721	0.999331	-7.60329
ADRA2A	-0.000703025	0.000687297	-0.302343	0.762393	0.999331	-7.60316
AGRP	-0.000709776	0.000693896	-0.301993	0.762659	0.999331	-7.60327
BAAT	-0.000715537	0.000699528	-0.301951	0.762692	0.999331	-7.60328
STAR	-0.000723273	0.000707091	-0.30143	0.763089	0.999331	-7.60344
GALNT15	-0.000731215	0.000714856	-0.302164	0.762529	0.999331	-7.60322
GAL3ST1	-0.000732929	0.000716532	-0.301595	0.762963	0.999331	-7.60339
ADAMTS16	-0.000733191	0.000716788	-0.302531	0.76225	0.999331	-7.60311
GPD1	-0.000735078	0.000718632	-0.301659	0.762914	0.999331	-7.60337
RAPGEF4	-0.000736935	0.000720448	-0.302013	0.762644	0.999331	-7.60326
CA12	-0.00074277	0.000726152	-0.300515	0.763786	0.999331	-7.60371
TAS2R31	-0.000742926	0.000726305	-0.302421	0.762333	0.999331	-7.60314
GPIHBP1	-0.00074308	0.000726455	-0.302324	0.762407	0.999331	-7.60317
ADCY5	-0.000746796	0.000730088	-0.301882	0.762744	0.999331	-7.6033
CLTRN	-0.000753333	0.000736479	-0.301703	0.762881	0.999331	-7.60335
CHRM3	-0.00076175	0.000744708	-0.301982	0.762668	0.999331	-7.60327
RPS20	-0.000789934	4.31004	-0.00698019	0.994431	1	-7.64874
ADAMTS7	-0.000850532	0.000831503	-0.338113	0.73528	0.981359	-7.59173
ASMT	-0.000853598	0.0158505	-0.0758444	0.939543	1	-7.6459
GCFC2	-0.000867806	0.25678	-0.0194674	0.984468	1	-7.64858
ENTPD3	-0.000868806	0.000849369	-0.336602	0.736419	0.981359	-7.59224
UQCRHL	-0.000879282	0.0319588	-0.0554909	0.955748	1	-7.64723
ELOVL7	-0.000883026	0.00086327	-0.337311	0.735884	0.981359	-7.592
ATP6V1G3	-0.000885152	0.000865349	-0.337986	0.735376	0.981359	-7.59178
P4HA3	-0.000889051	0.00086916	-0.33733	0.73587	0.981359	-7.592
APOC3	-0.000889444	0.000869544	-0.336742	0.736313	0.981359	-7.59219
ADAMTS9	-0.00089177	0.000871819	-0.338169	0.735238	0.981359	-7.59171
PLA2G1B	-0.000894342	0.000874333	-0.337671	0.735613	0.981359	-7.59188
RXRA	-0.000896404	0.12319	-0.0287005	0.977104	1	-7.64836
TDO2	-0.00089729	0.000877215	-0.337326	0.735874	0.981359	-7.592
LDHAL6A	-0.000905801	0.000885535	-0.335827	0.737003	0.981359	-7.5925
HGD	-0.000905909	0.000885641	-0.336967	0.736144	0.981359	-7.59212
ADCY6	-0.000907019	0.000886727	-0.338174	0.735234	0.981359	-7.59171
SBSPON	-0.000907173	0.000886877	-0.337604	0.735664	0.981359	-7.5919
RIMKLB	-0.00091384	0.0651461	-0.039957	0.968128	1	-7.64797
XDH	-0.000915086	0.000894613	-0.337709	0.735585	0.981359	-7.59187
GNB3	-0.000923087	0.000902435	-0.338062	0.735319	0.981359	-7.59175
PYGL	-0.000923491	0.00830228	-0.112481	0.910443	1	-7.64245
LYVE1	-0.000937738	0.000916758	-0.337835	0.73549	0.981359	-7.59183
INHBB	-0.000940377	0.000919338	-0.33731	0.735885	0.981359	-7.592
PHOSPHO1	-0.000955817	0.0170488	-0.0822902	0.934416	1	-7.64539
THSD4	-0.000982928	0.000960937	-0.337706	0.735587	0.981359	-7.59187
RDH16	-0.00101962	0.000996812	-0.368442	0.712546	0.968075	-7.58104
GNMT	-0.00102276	0.000999873	-0.369845	0.711501	0.968075	-7.58052
PLA2G2D	-0.00103858	0.00101535	-0.369802	0.711533	0.968075	-7.58054
CSPG5	-0.00104436	0.001021	-0.370282	0.711174	0.968075	-7.58036
ACOXL	-0.00105028	0.00102678	-0.369695	0.711612	0.968075	-7.58058
TNFSF13	-0.00105268	0.00925449	-0.120919	0.903756	1	-7.64147
CYP2E1	-0.00106218	0.00103841	-0.368421	0.712561	0.968075	-7.58105
GALNT14	-0.00106719	0.00104331	-0.370312	0.711152	0.968075	-7.58035
ADAMTS12	-0.00106809	0.00104419	-0.369651	0.711645	0.968075	-7.5806
BCAN	-0.00107173	0.00104775	-0.369428	0.711811	0.968075	-7.58068
COX6B2	-0.00107326	0.00104925	-0.370421	0.711071	0.968075	-7.58031
DGKK	-0.00107439	0.00105035	-0.369967	0.71141	0.968075	-7.58048
CTRC	-0.00107693	0.00105283	-0.370377	0.711104	0.968075	-7.58033
ENPEP	-0.00107937	0.00105522	-0.3692	0.711981	0.968075	-7.58076
GALNT18	-0.00109197	0.00106754	-0.368715	0.712343	0.968075	-7.58094
PLIN1	-0.00109627	0.00107174	-0.369929	0.711438	0.968075	-7.58049
DPEP3	-0.00109729	0.00107274	-0.37038	0.711101	0.968075	-7.58033
TAS2R5	-0.00111964	0.00109459	-0.368622	0.712412	0.968075	-7.58098
HSD11B2	-0.0011746	0.00114832	-0.370224	0.711218	0.968075	-7.58038
GCNT3	-0.00120148	0.0011746	-0.400076	0.689103	0.951586	-7.56891
FITM1	-0.00121049	0.00118341	-0.39965	0.689417	0.951586	-7.56908
ENPP1	-0.0012227	0.00119534	-0.400081	0.6891	0.951586	-7.56891
FFAR4	-0.00122817	0.0012007	-0.399587	0.689464	0.951586	-7.56911
GPC5	-0.00124526	0.0012174	-0.398804	0.69004	0.951586	-7.56942
SLC22A13	-0.00124544	0.00121758	-0.399253	0.68971	0.951586	-7.56924
MOCS1	-0.00125194	0.00122393	-0.398812	0.690034	0.951586	-7.56942
ALOX15	-0.0012528	0.00122477	-0.399599	0.689454	0.951586	-7.5691
HNMT	-0.00125974	0.00971248	-0.14064	0.888155	1	-7.6389
SLC30A8	-0.00126969	0.00124128	-0.399668	0.689403	0.951586	-7.56908
CHSY3	-0.0012854	0.00125664	-0.398939	0.689941	0.951586	-7.56937
MOCOS	-0.0012916	0.0012627	-0.399348	0.689639	0.951586	-7.5692
AOC1	-0.00130349	0.00127433	-0.398615	0.690179	0.951586	-7.56949
SNRPB	-0.00130922	2.50943	-0.0117515	0.990624	1	-7.6487
COX4I2	-0.0013158	0.00128636	-0.397792	0.690786	0.951621	-7.56982
PLA2G4A	-0.00134089	0.00131089	-0.399425	0.689582	0.951586	-7.56917
TAS2R20	-0.00134224	0.00131221	-0.398487	0.690274	0.951586	-7.56955
GSTM5	-0.00134351	0.00131345	-0.399208	0.689743	0.951586	-7.56926
INMT	-0.00135996	0.00132953	-0.398939	0.68994	0.951586	-7.56937
ARG1	-0.0013764	0.0013456	-0.425329	0.6706	0.939384	-7.55851
AANAT	-0.0013969	0.00136564	-0.427123	0.669293	0.939384	-7.55775
CYP21A2	-0.00139825	0.00136696	-0.426764	0.669554	0.939384	-7.5579
PRPF3	-0.00140349	0.51222	-0.0227098	0.981882	1	-7.64851
KL	-0.00141648	0.00138479	-0.426604	0.66967	0.939384	-7.55797
PLCD4	-0.00143548	0.00140336	-0.426406	0.669814	0.939384	-7.55806
CYP24A1	-0.00145976	0.0014271	-0.424795	0.670989	0.939384	-7.55874
SPTSSB	-0.00146149	0.00142879	-0.427275	0.669182	0.939384	-7.55769
HK3	-0.00149837	0.00146485	-0.426136	0.670012	0.939384	-7.55817
GCK	-0.00152399	0.0014899	-0.452177	0.651145	0.924466	-7.54676
CHST1	-0.00157956	0.00154422	-0.452966	0.650576	0.924466	-7.5464
PRKAA2	-0.001606	0.00157007	-0.453046	0.650519	0.924466	-7.54637
HAL	-0.00160609	0.00157016	-0.452733	0.650744	0.924466	-7.54651
DGKG	-0.00160801	0.00157203	-0.453153	0.650441	0.924466	-7.54632
NHLRC1	-0.00161826	0.00158206	-0.453234	0.650383	0.924466	-7.54628
DEGS2	-0.00164182	0.00160509	-0.453202	0.650406	0.924466	-7.5463
GLUD2	-0.00164936	0.00161245	-0.452092	0.651205	0.924466	-7.5468
ALOX12	-0.00165058	0.00161365	-0.452395	0.650987	0.924466	-7.54666
ACER1	-0.00165199	0.00161503	-0.452255	0.651088	0.924466	-7.54672
LCT	-0.00165943	0.00162231	-0.45359	0.650127	0.924466	-7.54612
KCNB1	-0.00166006	0.00162292	-0.452859	0.650653	0.924466	-7.54645
IL4I1	-0.00166099	0.024813	-0.117329	0.9066	1	-7.6419
SNRNP48	-0.00166221	0.29522	-0.0348147	0.972228	1	-7.64816
AK5	-0.00166701	0.00162972	-0.477547	0.632976	0.912272	-7.53499
SDHC	-0.00168651	1.25264	-0.0187486	0.985042	1	-7.64859
PLD4	-0.00176883	0.00172926	-0.477146	0.633261	0.912272	-7.53518
PITPNM3	-0.00177722	0.00173746	-0.476011	0.63407	0.912272	-7.53572
OSBPL6	-0.0017933	0.00175318	-0.47713	0.633272	0.912272	-7.53519
FMO1	-0.00182465	0.00178383	-0.477163	0.633249	0.912272	-7.53518
MIOX	-0.0018251	0.00178426	-0.477028	0.633345	0.912272	-7.53524
ABCC2	-0.00182683	0.00178596	-0.475961	0.634105	0.912272	-7.53575
APOBEC3B	-0.00184047	0.0017993	-0.475868	0.634171	0.912272	-7.53579
ATP6V0A1	-0.00187064	0.0095683	-0.211733	0.832316	1	-7.6264
CHST2	-0.00187385	0.0251327	-0.131283	0.895552	1	-7.64017
RPS23	-0.00187629	8.12936	-0.0505641	0.959673	1	-7.64749
GUCY2D	-0.00189443	0.00185205	-0.477419	0.633067	0.912272	-7.53505
SPCS3	-0.0019248	1.40298	-0.0204379	0.983694	1	-7.64856
CHDH	-0.00192867	0.00188552	-0.499109	0.617706	0.898557	-7.52449
CA3	-0.00193117	0.00188797	-0.476288	0.633873	0.912272	-7.53559
MTMR7	-0.00194655	0.001903	-0.500097	0.61701	0.898557	-7.52399
LIPH	-0.00198398	0.0019396	-0.500495	0.61673	0.898557	-7.52379
PLA2G2A	-0.00199135	0.0019468	-0.499728	0.61727	0.898557	-7.52418
AKR7A3	-0.0019965	0.00195183	-0.500034	0.617054	0.898557	-7.52402
AMY2B	-0.00201074	0.0184888	-0.16232	0.871055	1	-7.63562
EXTL1	-0.00201183	0.00196682	-0.500851	0.616479	0.898557	-7.52362
GUCY1B1	-0.00201908	0.0019739	-0.501245	0.616202	0.898557	-7.52342
DHDH	-0.00206495	0.00979608	-0.233005	0.815759	1	-7.62168
SEMA5A	-0.00208308	0.00203647	-0.49991	0.617141	0.898557	-7.52409
HS3ST3A1	-0.00209099	0.00204421	-0.523047	0.600945	0.888576	-7.51228
DIO2	-0.00209191	0.00204511	-0.521345	0.60213	0.888576	-7.51317
SLC5A5	-0.00209842	0.00205147	-0.523296	0.600772	0.888576	-7.51215
ELOVL3	-0.00210425	0.00205717	-0.523853	0.600384	0.888576	-7.51186
ALB	-0.00211019	0.00206298	-0.523091	0.600915	0.888576	-7.51226
HK2	-0.00212766	0.0177915	-0.179103	0.857858	1	-7.63276
KMT2C	-0.00214434	0.978127	-0.0260425	0.979224	1	-7.64843
FTCD	-0.00214913	0.00210104	-0.523774	0.60044	0.888576	-7.5119
HS3ST2	-0.00216924	0.00212071	-0.522501	0.601325	0.888576	-7.51256
DPEP1	-0.00216975	0.00212121	-0.523117	0.600896	0.888576	-7.51224
ALDH1A3	-0.00216993	0.00212138	-0.522224	0.601518	0.888576	-7.51271
APOC2	-0.00217039	0.00212183	-0.521975	0.601691	0.888576	-7.51284
ACSM1	-0.0021934	0.00214433	-0.523381	0.600713	0.888576	-7.5121
GNA11	-0.00220243	0.00215316	-0.522509	0.601319	0.888576	-7.51256
AK7	-0.00221384	0.00216431	-0.523083	0.60092	0.888576	-7.51226
ADAMTSL2	-0.00223787	0.00218781	-0.522632	0.601234	0.888576	-7.5125
VNN3	-0.00227196	0.00222113	-0.521781	0.601826	0.888576	-7.51294
NDST1	-0.00229194	0.00224066	-0.545036	0.585733	0.882275	-7.50056
ADAMTS2	-0.00229878	0.00224735	-0.544612	0.586024	0.882275	-7.50079
GNG11	-0.00229923	0.0197602	-0.180204	0.856994	1	-7.63257
PTGS1	-0.00231196	0.00226024	-0.54253	0.587457	0.883093	-7.50192
ITPKA	-0.002331	0.00227885	-0.544234	0.586284	0.882275	-7.501
SUV39H1	-0.00234037	0.0812896	-0.091905	0.926774	1	-7.64455
GALNT5	-0.00234851	0.00229597	-0.54404	0.586418	0.882275	-7.5011
ENTPD5	-0.002364	0.0821875	-0.0917726	0.926879	1	-7.64457
ATP6V0D2	-0.00237228	0.0023192	-0.545036	0.585733	0.882275	-7.50056
ADAMTS13	-0.00244931	0.00239451	-0.564955	0.572108	0.870354	-7.48953
ATP12A	-0.00245867	0.00240366	-0.563535	0.573075	0.870354	-7.49033
RENBP	-0.00247951	0.0734676	-0.102488	0.91837	1	-7.64353
POLA1	-0.00250428	0.0666488	-0.10859	0.913529	1	-7.64288
MED28	-0.00254209	0.92241	-0.0318852	0.974564	1	-7.64826
TXNRD3	-0.00254402	0.0024871	-0.564317	0.572542	0.870354	-7.48989
CA9	-0.00254418	0.00248726	-0.564228	0.572602	0.870354	-7.48994
GPT2	-0.00254803	0.00249102	-0.565407	0.571801	0.870354	-7.48928
SDR16C5	-0.00260233	0.00254411	-0.584817	0.558675	0.863356	-7.47814
PDE6G	-0.00260338	0.00254514	-0.583928	0.559272	0.863356	-7.47866
DSE	-0.00263849	0.176348	-0.070862	0.943508	1	-7.64626
TCF7L2	-0.00268623	0.0595906	-0.122819	0.902251	1	-7.64124
GXYLT2	-0.00269882	0.00263844	-0.585299	0.55835	0.863356	-7.47786
CACNB2	-0.00270169	0.00264124	-0.583112	0.559822	0.863356	-7.47913
PGAM2	-0.0027096	0.00264898	-0.583446	0.559597	0.863356	-7.47894
PDK4	-0.002741	0.00267968	-0.58464	0.558794	0.863356	-7.47824
ADGRF5	-0.00274858	0.00268709	-0.584234	0.559067	0.863356	-7.47848
B3GALNT2	-0.00275554	0.114343	-0.091517	0.927082	1	-7.64459
FMO2	-0.00279947	0.00273684	-0.583625	0.559477	0.863356	-7.47883
GUCY1A1	-0.00281706	0.00275403	-0.583385	0.559638	0.863356	-7.47897
KHSRP	-0.00282715	0.224623	-0.0674246	0.946244	1	-7.6465
ATP6V0A4	-0.00282779	0.00276452	-0.604659	0.54541	0.853273	-7.46636
ARSJ	-0.00283054	0.00276722	-0.602057	0.547141	0.853771	-7.46793
B4GALT6	-0.00286297	0.00279891	-0.603842	0.545953	0.853273	-7.46686
HEATR1	-0.00286625	0.307931	-0.0587631	0.953141	1	-7.64704
ACOT1	-0.00286819	0.00280402	-0.603405	0.546243	0.853273	-7.46712
PPP1R3C	-0.00288422	0.00281969	-0.603995	0.545851	0.853273	-7.46676
SLC44A4	-0.00288472	0.00282019	-0.602362	0.546937	0.853771	-7.46775
PRKACA	-0.00292377	0.0909832	-0.108333	0.913732	1	-7.64291
CYP46A1	-0.00292431	0.00285888	-0.603876	0.54593	0.853273	-7.46684
NOSTRIN	-0.00294494	0.00287906	-0.603763	0.546005	0.853273	-7.4669
NOS3	-0.00294851	0.0265049	-0.200644	0.840978	1	-7.62868
HDAC3	-0.00295656	0.582219	-0.0453244	0.963849	1	-7.64774
CSF2RB	-0.00296102	0.00289477	-0.62087	0.534689	0.843703	-7.45645
CNOT6	-0.00296252	0.162474	-0.0827141	0.934079	1	-7.64535
B3GALNT1	-0.00297874	0.0029121	-0.623306	0.533088	0.843703	-7.45494
NAALAD2	-0.00299078	0.00292387	-0.622343	0.533721	0.843703	-7.45554
ADAMTS1	-0.00306705	0.00299843	-0.622367	0.533705	0.843703	-7.45552
FMOD	-0.00311945	0.00304966	-0.640672	0.52174	0.835013	-7.44399
HSD17B12	-0.00312734	0.432983	-0.0547995	0.956299	1	-7.64727
OMD	-0.00313977	0.00306952	-0.621543	0.534247	0.843703	-7.45603
ADORA2B	-0.00316421	0.00309342	-0.63995	0.52221	0.835013	-7.44445
MYO5A	-0.00317189	0.39917	-0.0575843	0.95408	1	-7.64711
PPARD	-0.00318055	0.116121	-0.104784	0.916548	1	-7.64329
MBOAT7	-0.00318872	0.280542	-0.0685491	0.945349	1	-7.64642
TAS2R4	-0.00320369	0.00313201	-0.620852	0.534701	0.843703	-7.45646
MTMR2	-0.00320432	0.252955	-0.0724428	0.94225	1	-7.64615
DHRS9	-0.00322256	0.00315046	-0.640933	0.52157	0.835013	-7.44382
CHIT1	-0.00322485	0.0031527	-0.621296	0.534409	0.843703	-7.45619
MUC4	-0.00326431	0.00319127	-0.657912	0.510599	0.825656	-7.43282
ASAH2	-0.00328239	0.00320895	-0.640339	0.521956	0.835013	-7.4442
CGA	-0.00329405	0.00322035	-0.59636	0.550939	0.857792	-7.47134
ST3GAL4	-0.00333777	0.106012	-0.115148	0.908329	1	-7.64215
UCN	-0.00335409	0.00327905	-0.639907	0.522238	0.835013	-7.44448
RBP4	-0.00335605	0.00328096	-0.641177	0.521412	0.835013	-7.44367
CLOCK	-0.00336486	0.130751	-0.104055	0.917127	1	-7.64337
GBGT1	-0.00336731	0.00329197	-0.673916	0.500369	0.818304	-7.42219
ACOT11	-0.00338014	0.00330452	-0.656679	0.511392	0.825656	-7.43363
ATP6V1G2	-0.00338822	0.0112145	-0.353666	0.723592	0.97852	-7.58636
CD36	-0.00341071	0.0033344	-0.655604	0.512084	0.825703	-7.43433
PLPP3	-0.00343956	0.0033626	-0.657585	0.51081	0.825656	-7.43303
GPX8	-0.00344015	0.00336318	-0.658736	0.51007	0.825656	-7.43228
SLC37A2	-0.00344475	0.00336768	-0.657141	0.511095	0.825656	-7.43333
ASNS	-0.00346912	0.173934	-0.0941979	0.924953	1	-7.64434
ALDH1B1	-0.00348339	0.0268966	-0.236129	0.813334	1	-7.62095
FAAH	-0.00348525	0.00340728	-0.67227	0.501417	0.818366	-7.42329
PANK1	-0.00348843	0.0114909	-0.36422	0.715696	0.970957	-7.58258
STARD6	-0.00353131	0.00345231	-0.674119	0.500241	0.818304	-7.42205
SOAT2	-0.00356434	0.0034846	-0.674616	0.499924	0.818304	-7.42171
TAS2R30	-0.00357186	0.00349195	-0.656441	0.511545	0.825656	-7.43378
SLCO2B1	-0.00357261	0.00349268	-0.657644	0.510772	0.825656	-7.433
RHD	-0.00358287	0.00350271	-0.690608	0.489816	0.80981	-7.41082
GAD1	-0.00359294	0.00351256	-0.676086	0.498991	0.818304	-7.42072
BGN	-0.00361119	0.0464098	-0.184817	0.853373	1	-7.63173
IDO1	-0.00362417	0.00354308	-0.673423	0.500683	0.818304	-7.42252
NME1-NME2	-0.00362703	0.00354588	-0.67585	0.499141	0.818304	-7.42088
ANPEP	-0.00366485	0.00358286	-0.658314	0.510341	0.825656	-7.43256
RAPGEF3	-0.00366725	0.0035852	-0.67559	0.499305	0.818304	-7.42106
PDE2A	-0.00371636	0.00363321	-0.691966	0.488964	0.809362	-7.40989
ZDHHC21	-0.00384829	0.182624	-0.101037	0.919522	1	-7.64367
RRAGD	-0.00390648	0.0115586	-0.40827	0.683078	0.950646	-7.56561
ACY1	-0.00393051	0.072482	-0.163766	0.869916	1	-7.63539
ENPP3	-0.00394439	0.00385614	-0.691207	0.48944	0.809737	-7.41041
GGT5	-0.00394951	0.00386115	-0.707491	0.479266	0.797857	-7.39905
PNMT	-0.00401757	0.00392769	-0.708722	0.478502	0.797857	-7.39818
CYP2J2	-0.00408644	0.00399502	-0.723227	0.469546	0.792959	-7.38782
HSD17B6	-0.00415879	0.00406574	-0.724335	0.468865	0.792959	-7.38701
PRELP	-0.00416343	0.00407028	-0.724309	0.468881	0.792959	-7.38703
SDC3	-0.00416508	0.0040719	-0.722321	0.470102	0.792959	-7.38847
TSC1	-0.00423514	0.165845	-0.117255	0.906659	1	-7.64191
PANK4	-0.00423517	0.137044	-0.128395	0.897837	1	-7.64054
PSMB2	-0.00423555	1.28768	-0.0465537	0.962869	1	-7.64769
ENO2	-0.00428194	0.596238	-0.0647445	0.948378	1	-7.64668
PFKFB4	-0.00429358	0.0117584	-0.437455	0.661785	0.934434	-7.55329
HSD17B1	-0.00434074	0.0368963	-0.249668	0.802846	1	-7.61767
GMPPB	-0.00434357	0.255912	-0.0977002	0.922171	1	-7.644
GDPD3	-0.00437622	0.0124281	-0.434498	0.663929	0.936297	-7.55458
PRSS3	-0.00442277	0.00432382	-0.740361	0.459086	0.782692	-7.3753
CDA	-0.00444088	0.0133341	-0.427773	0.668819	0.939384	-7.55747
PIP5K1A	-0.00444863	0.298038	-0.0931651	0.925773	1	-7.64444
NR1H3	-0.00451432	0.0293548	-0.292988	0.769533	1	-7.60594
SERINC4	-0.00454905	0.00444727	-0.768889	0.441964	0.766403	-7.35382
ENPP4	-0.00461614	0.179173	-0.122701	0.902344	1	-7.64126
NOTCH4	-0.00468198	0.0123258	-0.469007	0.639068	0.917047	-7.53903
PLA2G7	-0.00470335	0.00459813	-0.770454	0.441036	0.766235	-7.35262
OSBPL5	-0.00470853	0.0446958	-0.248063	0.804087	1	-7.61807
THSD1	-0.00470949	0.00460412	-0.783303	0.433455	0.758142	-7.34266
ADCY9	-0.00475178	0.0128512	-0.469442	0.638756	0.917047	-7.53882
PRKG2	-0.00476431	0.00465772	-0.769526	0.441586	0.766235	-7.35333
TMEM86B	-0.00478264	0.0302894	-0.305866	0.759709	0.999331	-7.60209
MUC5B	-0.00479782	0.00469048	-0.753717	0.451025	0.776299	-7.36535
DHX37	-0.00483098	0.131315	-0.149823	0.880905	1	-7.63757
PIK3CG	-0.00496452	0.570855	-0.0765755	0.938962	1	-7.64584
GRM2	-0.00500039	0.00488852	-0.784631	0.432675	0.758142	-7.34162
PIK3R2	-0.005079	0.00496537	-0.799408	0.424059	0.750205	-7.32994
ACOT6	-0.00511876	0.00500424	-0.784336	0.432848	0.758142	-7.34185
NSUN4	-0.0051735	0.253981	-0.11716	0.906734	1	-7.64192
MUC1	-0.00519914	0.0124823	-0.514063	0.607212	0.894127	-7.51693
STS	-0.00529923	0.0130934	-0.514206	0.607111	0.894127	-7.51685
ALG1	-0.00530208	0.284393	-0.112983	0.910045	1	-7.6424
ATP6V1C2	-0.00531751	0.00519855	-0.825107	0.409317	0.73274	-7.30912
CYGB	-0.0053566	0.0130875	-0.515818	0.605985	0.893132	-7.51603
OSBPL7	-0.0053584	0.205608	-0.13356	0.893751	1	-7.63987
LDHD	-0.00538023	0.00525986	-0.839357	0.401275	0.725744	-7.29728
CACNA1C	-0.0053944	0.00527371	-0.826788	0.408363	0.73274	-7.30773
CAD	-0.00549229	0.116786	-0.179544	0.857511	1	-7.63268
UPB1	-0.00556107	0.00543665	-0.825387	0.409158	0.73274	-7.30889
EZH2	-0.00563845	0.25183	-0.12831	0.897904	1	-7.64055
FABP3	-0.00575924	0.00563038	-0.840828	0.40045	0.725492	-7.29605
PSMB4	-0.00577659	0.84669	-0.0751908	0.940063	1	-7.64595
ABHD14A-ACY1	-0.00578415	0.00565475	-0.854441	0.392867	0.717807	-7.28454
CDO1	-0.00579046	0.00566091	-0.8233	0.410343	0.732878	-7.3106
AK1	-0.005822	0.0287181	-0.380955	0.703239	0.964536	-7.57636
SFTA3	-0.00592089	0.00578843	-0.867253	0.38581	0.710232	-7.27353
FAH	-0.00592647	0.0794237	-0.235047	0.814174	1	-7.6212
PTGIS	-0.00592993	0.00579726	-0.866376	0.38629	0.710232	-7.27429
SLC52A1	-0.00595356	0.0216893	-0.449916	0.652774	0.925477	-7.54778
COX7A1	-0.0059706	0.00583703	-0.866586	0.386175	0.710232	-7.27411
RETN	-0.00600246	0.00586816	-0.854381	0.3929	0.717807	-7.28459
ALOX12B	-0.00600759	0.00587318	-0.866279	0.386343	0.710232	-7.27438
SLC46A1	-0.00602587	0.0139816	-0.565555	0.5717	0.870354	-7.48919
FNTB	-0.00621923	0.0532371	-0.299742	0.764376	0.999331	-7.60394
MGLL	-0.00630487	0.0293375	-0.409061	0.682498	0.950646	-7.56529
HSPG2	-0.00641315	0.00626967	-0.892978	0.371876	0.695069	-7.25094
PNPLA4	-0.00648846	0.0704161	-0.274554	0.783661	1	-7.61116
CPT1B	-0.00657758	0.0144377	-0.605064	0.545141	0.853273	-7.46612
GSTM4	-0.00658768	0.15459	-0.189432	0.849755	1	-7.63086
BCO2	-0.00666619	0.0142119	-0.614863	0.538649	0.848281	-7.46015
TAS2R14	-0.00669968	0.00654979	-0.917789	0.358736	0.679126	-7.22853
PSMA8	-0.00685144	0.0150428	-0.620234	0.535108	0.843934	-7.45685
GMPR	-0.00687331	0.0146734	-0.644527	0.519238	0.833454	-7.44152
CYP2D6	-0.00689097	0.0067368	-0.943343	0.345512	0.664179	-7.2048
MTHFR	-0.00691027	0.168012	-0.189257	0.849893	1	-7.6309
ALG10B	-0.00691507	0.0450648	-0.363398	0.71631	0.970957	-7.58288
FECH	-0.00699103	0.120246	-0.226213	0.821037	1	-7.62324
ANGPTL4	-0.00700153	0.00684489	-0.930794	0.351967	0.672201	-7.21654
GATA6	-0.00712282	0.0225658	-0.529684	0.596334	0.888576	-7.50879
MBOAT1	-0.00712427	0.118287	-0.233115	0.815673	1	-7.62166
RBP1	-0.00713335	0.00697376	-0.942849	0.345765	0.66427	-7.20527
GALNT12	-0.00713407	0.0310415	-0.449443	0.653115	0.925556	-7.54799
PES1	-0.00715725	0.379426	-0.133934	0.893456	1	-7.63982
PTGES2	-0.00723686	0.49057	-0.119741	0.904689	1	-7.64161
MED14	-0.00729209	0.365012	-0.138442	0.889892	1	-7.6392
ISPD	-0.00738102	0.00721589	-0.966587	0.333757	0.650065	-7.18265
SDSL	-0.00743671	0.00727033	-0.967483	0.33331	0.649583	-7.18179
POLD2	-0.00750483	0.349826	-0.145557	0.884272	1	-7.6382
DNMT3B	-0.00753499	0.00736641	-0.965487	0.334308	0.650173	-7.18371
PTGDS	-0.00762171	0.00745119	-0.964496	0.334804	0.65054	-7.18467
GCNT2	-0.00768522	0.0311924	-0.481844	0.62992	0.912272	-7.53294
NPR2	-0.0077242	0.00755139	-0.97899	0.327592	0.642114	-7.17062
NDUFB5	-0.00777829	0.898947	-0.0987704	0.921321	1	-7.6439
PLA2G4C	-0.00778757	0.015275	-0.713763	0.475379	0.796229	-7.3946
RPP25	-0.00782385	0.0401901	-0.434179	0.664161	0.936297	-7.55472
SLC25A13	-0.00793294	0.133122	-0.24289	0.808092	1	-7.61933
TST	-0.00795977	0.0323102	-0.495088	0.620541	0.901872	-7.52648
HMOX1	-0.00800078	0.0814542	-0.312284	0.754827	0.999331	-7.60011
ALDH18A1	-0.00801509	0.22481	-0.191915	0.84781	1	-7.63039
BCAT2	-0.00804211	0.208912	-0.19919	0.842116	1	-7.62897
AMT	-0.00809656	0.00791541	-0.99005	0.322157	0.635877	-7.15975
GM2A	-0.00817967	0.0733414	-0.337961	0.735395	0.981359	-7.59178
B4GALT2	-0.00824049	0.00805612	-1.02354	0.306058	0.614497	-7.1261
PYGM	-0.0083075	0.0237148	-0.604147	0.54575	0.853273	-7.46667
OAZ2	-0.00837039	0.204839	-0.209553	0.834018	1	-7.62686
ABHD17C	-0.00837528	0.0733209	-0.344101	0.730772	0.981359	-7.58969
ME3	-0.00844843	0.0233041	-0.622159	0.533841	0.843703	-7.45565
CYP27A1	-0.00856803	0.00837634	-1.02323	0.306206	0.614497	-7.12642
DBH	-0.00859062	0.00839843	-1.04602	0.295558	0.601697	-7.10289
ALG9	-0.0086826	0.152918	-0.250192	0.802441	1	-7.61754
RDH5	-0.0087368	0.00854134	-1.03424	0.301033	0.608755	-7.11513
POMT1	-0.00880077	0.110803	-0.297439	0.766133	1	-7.60463
EMG1	-0.00882156	0.488558	-0.146077	0.883862	1	-7.63812
PPT2	-0.0088337	0.0245793	-0.626369	0.531077	0.843703	-7.45303
CSGALNACT2	-0.00889045	0.488664	-0.147074	0.883075	1	-7.63798
POLE	-0.00889408	0.0888499	-0.332815	0.739276	0.983577	-7.59351
FITM2	-0.00893266	0.0323421	-0.550781	0.581787	0.879055	-7.49742
SRM	-0.00899758	1.00632	-0.108609	0.913513	1	-7.64288
PSPH	-0.00902851	0.065397	-0.394748	0.693031	0.954169	-7.57103
ALG14	-0.00918431	0.0788214	-0.36825	0.712689	0.968075	-7.58111
GALT	-0.00923342	0.470121	-0.155818	0.876177	1	-7.63665
SLC26A1	-0.00930262	0.0090945	-1.08977	0.275822	0.570477	-7.05628
SYT5	-0.00932462	0.0254074	-0.651257	0.514885	0.828983	-7.43717
SLC25A10	-0.00932481	0.0173068	-0.788111	0.430637	0.756885	-7.33889
PSMD1	-0.00939007	0.651104	-0.136763	0.891219	1	-7.63944
ST6GALNAC5	-0.00942316	0.00921234	-1.07925	0.280485	0.576272	-7.06767
PIGK	-0.0094534	0.216433	-0.230145	0.81798	1	-7.62234
MMACHC	-0.00951077	0.0413183	-0.522301	0.601464	0.888576	-7.51267
XYLB	-0.00951795	0.00930501	-1.08773	0.276723	0.571559	-7.0585
HAAO	-0.00980459	0.00958523	-1.10995	0.267028	0.557628	-7.03414
MTMR4	-0.00982284	0.200125	-0.246241	0.805497	1	-7.61852
WDR4	-0.00985507	0.0954903	-0.357584	0.720657	0.976033	-7.58497
HYAL2	-0.00990847	0.04974	-0.49726	0.619009	0.900048	-7.52541
RPL22	-0.00995195	6.11881	-0.116421	0.907319	1	-7.642
UGDH	-0.0100077	0.147712	-0.292886	0.769611	1	-7.60597
STARD5	-0.0101326	0.0580544	-0.468578	0.639374	0.917047	-7.53923
B3GAT2	-0.010154	0.017766	-0.847929	0.396484	0.723946	-7.29007
ATP5PO	-0.0101696	0.252462	-0.230001	0.818092	1	-7.62237
CDC40	-0.010303	1.00593	-0.124701	0.900761	1	-7.64101
INHBA	-0.0103247	0.0100937	-1.13958	0.254469	0.540454	-7.00088
FASN	-0.0104722	0.148631	-0.30561	0.759903	0.999331	-7.60217
LUM	-0.0105767	0.0515096	-0.513051	0.607919	0.894279	-7.51745
GLDC	-0.0107651	0.0191951	-0.860999	0.389245	0.713542	-7.27893
PIP5K1C	-0.0107856	0.179415	-0.286711	0.774336	1	-7.60776
MCCC1	-0.0108697	0.241693	-0.25045	0.802241	1	-7.61747
ST3GAL5	-0.010957	0.634274	-0.16159	0.87163	1	-7.63574
SLC25A1	-0.0110332	0.584939	-0.16879	0.865963	1	-7.63455
THOC7	-0.011099	0.818915	-0.146768	0.883316	1	-7.63802
PNPO	-0.0111279	0.0809316	-0.440907	0.659283	0.931477	-7.55178
LRP12	-0.0112009	0.0109503	-1.19768	0.231049	0.507681	-6.93314
GTF2H1	-0.0112195	0.607934	-0.168896	0.86588	1	-7.63454
JMJD7-PLA2G4B	-0.0112319	0.0521025	-0.550319	0.582105	0.879124	-7.49767
THTPA	-0.0112372	0.172168	-0.30537	0.760086	0.999331	-7.60224
LFNG	-0.011252	0.119536	-0.364078	0.715802	0.970957	-7.58264
SEH1L	-0.0113166	0.218287	-0.275737	0.782751	1	-7.61083
CPE	-0.0113598	0.0111057	-1.19861	0.230687	0.507229	-6.93202
INPP5D	-0.01136	0.904399	-0.143062	0.886242	1	-7.63856
CYB5RL	-0.0113664	0.0111121	-1.17891	0.238441	0.517192	-6.95539
PTGR2	-0.0114136	0.0338193	-0.689789	0.490332	0.80981	-7.41139
CHSY1	-0.0114626	0.0985773	-0.408007	0.683271	0.950646	-7.56572
ADCY4	-0.0114637	0.0112072	-1.18861	0.234603	0.513403	-6.94394
NDUFA6	-0.0115188	1.60532	-0.117033	0.906834	1	-7.64193
SEPSECS	-0.0115427	0.113049	-0.384137	0.700879	0.962929	-7.57515
PRKCA	-0.0115755	0.34824	-0.224247	0.822566	1	-7.62368
COX17	-0.0116526	1.32412	-0.126553	0.899295	1	-7.64078
UMPS	-0.0118525	0.244121	-0.272137	0.785518	1	-7.61182
MED16	-0.0118584	0.391966	-0.218628	0.826941	1	-7.62492
CACNB3	-0.0118991	0.0353925	-0.705053	0.480782	0.797857	-7.40076
ADSSL1	-0.011925	0.0298642	-0.763187	0.445357	0.7708	-7.35818
CNOT2	-0.0119442	1.5012	-0.123874	0.901416	1	-7.64111
HAS3	-0.0120149	0.0117461	-1.22629	0.220099	0.490561	-6.89855
PIPOX	-0.0120374	0.0117681	-1.21685	0.22367	0.495839	-6.91005
TRMT1	-0.012098	0.340886	-0.236902	0.812734	1	-7.62077
SLC16A8	-0.0121316	0.0118602	-1.22643	0.220044	0.490561	-6.89837
NADK2	-0.0122026	0.0503815	-0.603328	0.546295	0.853273	-7.46717
CA1	-0.0122115	0.0119383	-1.17715	0.239143	0.51809	-6.95746
LIPT2	-0.0122633	0.035478	-0.719597	0.471778	0.794218	-7.39043
NOL9	-0.0123195	0.329732	-0.24546	0.806102	1	-7.61871
PON2	-0.0123719	0.213013	-0.301093	0.763345	0.999331	-7.60354
NSD2	-0.0124553	0.257976	-0.277935	0.781064	1	-7.61023
AMDHD1	-0.0125092	0.0122293	-1.26346	0.206434	0.470171	-6.85238
AGMAT	-0.0126689	0.0504887	-0.634764	0.525586	0.839126	-7.44775
[truncated: 1,242 more rows]
