# Supplementary material for: Exploring the Role of T‐Cell Metabolism in Modulating Immunotherapy Efficacy for Non‐Small Cell Lung Cancer Based on Clustering
Source: J Clin Lab Anal. 2025 Apr 17;39(13):e25020. doi: 10.1002/jcla.25020 (PMC12217653; doi:10.1002/jcla.25020)
Supplement: Supplementary file 1 — Appendix S1. [file JCLA-39-e25020-s001.zip › supplementary/Supplementary Table2.xls]

## Sheet: Supplementary Table2
	logFC	AveExpr	t	P.Value	adj.P.Val	B
CH25H	2.1131	0.456482	46.6266	0	0	941.289
UGP2	1.32897	1.83449	16.1414	1.31967e-57	6.11008e-55	119.784
ABCC1	1.28416	1.06709	18.9903	1.64238e-78	1.33074e-75	167.726
SESN3	1.15937	2.57349	12.5816	6.33849e-36	1.20842e-33	70.141
MTHFD2	1.0671	2.4733	11.8367	4.98e-32	7.6858e-30	61.238
SAMHD1	1.02471	2.27793	11.5094	2.1751e-30	3.20432e-28	57.4913
GK	1.00276	1.22968	13.3465	3.70464e-40	8.57624e-38	79.8236
DGKE	1.00082	0.62877	18.4788	1.56878e-74	1.01689e-71	158.595
SAT1	0.902874	3.96313	9.51873	2.33834e-21	2.22899e-19	36.8958
PLIN2	0.885492	2.47674	9.41244	6.38544e-21	5.74867e-19	35.9029
NDUFV2	0.854703	3.68932	9.32798	1.40782e-20	1.23318e-18	35.1216
IQGAP1	0.845736	2.1687	9.73075	3.05237e-22	3.09148e-20	38.9091
KIF5B	0.810533	2.07625	9.47982	3.38207e-21	3.1318e-19	36.531
PLA2G16	0.786465	0.470262	16.4371	1.24362e-59	6.71762e-57	124.428
NAMPT	0.717793	2.06558	8.32304	1.01608e-16	6.4571e-15	26.3544
SESN1	0.712644	0.932592	10.8151	4.70093e-27	6.09428e-25	49.8792
UGCG	0.70721	0.749963	11.9547	1.24493e-32	2.01742e-30	62.6137
THADA	0.703249	0.631279	12.8738	1.63171e-37	3.30523e-35	73.7755
PCBP2	0.678302	4.63135	7.95817	2.01312e-15	1.06959e-13	23.4135
AHR	0.658916	0.90175	10.2865	1.19859e-24	1.38737e-22	44.3909
NR3C1	0.645111	4.59496	7.00723	2.6504e-12	1.17671e-10	16.3584
NOP58	0.625766	2.94002	6.84475	8.28978e-12	3.44451e-10	15.2414
RPS26	0.623741	6.74908	10.4292	2.75792e-25	3.31052e-23	45.8457
PGAP1	0.609332	0.762157	10.2579	1.60623e-24	1.7951e-22	44.1011
HPGDS	0.598182	0.110124	24.953	6.75293e-132	1.09431e-128	290.293
ACADVL	0.59266	0.956237	9.10124	1.13685e-19	8.98664e-18	33.0582
DDIT4	0.589069	4.29514	6.0105	1.93951e-09	6.28594e-08	9.91398
RAP1A	0.58029	2.91842	6.41806	1.46754e-10	5.34415e-09	12.4312
FOXO1	0.575298	1.39023	7.57536	4.0271e-14	1.91939e-12	20.4673
CTH	0.569395	0.336316	13.947	1.20419e-43	3.00213e-41	87.8063
NUDT16	0.550044	0.301946	14.298	9.45317e-46	2.55314e-43	92.6256
TCN1	0.548885	0.0994246	23.4052	7.74998e-117	8.37256e-114	255.705
TGS1	0.54663	1.17972	7.73985	1.13088e-14	5.81774e-13	21.7157
NMRK1	0.54005	1.13832	7.73568	1.16821e-14	5.91589e-13	21.6838
PGM2L1	0.536217	0.873026	8.41665	4.62633e-17	3.13979e-15	27.1297
ACLY	0.522859	0.557906	10.1943	3.06713e-24	3.31352e-22	43.4608
SERINC3	0.520368	2.09402	6.09574	1.1454e-09	3.74975e-08	10.4269
PPP1CB	0.517595	2.84307	5.66967	1.48596e-08	4.30001e-07	7.93442
PTPN13	0.513598	0.389838	11.4861	2.83616e-30	3.99652e-28	57.2281
HMOX2	0.498824	1.66002	6.23503	4.77124e-10	1.66275e-08	11.2806
HNRNPL	0.49646	2.2614	5.69007	1.31953e-08	3.8528e-07	8.04973
LRP10	0.49025	1.60965	6.19557	6.12629e-10	2.11227e-08	11.0368
GMPR2	0.48914	0.646187	8.91737	5.96628e-19	4.49691e-17	31.4214
ITPR1	0.488182	0.619974	9.02423	2.28551e-19	1.76365e-17	32.3687
ATP5F1A	0.457378	2.61175	5.13281	2.92892e-07	7.30202e-06	5.04871
NSD3	0.453473	3.12376	4.95124	7.5413e-07	1.79716e-05	4.13716
AGPAT5	0.449561	0.808482	7.29713	3.25329e-13	1.5281e-11	18.4156
CPNE1	0.443963	1.11867	6.40516	1.59638e-10	5.74876e-09	12.349
ST3GAL1	0.441573	1.47983	5.71609	1.13348e-08	3.37027e-07	8.1973
MDH2	0.412573	2.02011	4.88898	1.03548e-06	2.38013e-05	3.83209
HACD1	0.399401	0.210537	12.2587	3.29783e-34	5.6254e-32	66.2175
CLNS1A	0.398758	1.77514	4.88104	1.07789e-06	2.43886e-05	3.79347
LYPLA1	0.387927	0.985164	5.9017	3.76056e-09	1.1949e-07	9.26962
ACAA2	0.387386	0.686666	6.84633	8.19945e-12	3.44451e-10	15.2521
HPRT1	0.384511	1.07351	5.65199	1.64641e-08	4.68071e-07	7.8349
TBL1X	0.379488	0.343424	9.22837	3.54573e-20	3.02414e-18	34.209
SEC11A	0.375692	2.05116	4.41019	1.0478e-05	0.000194052	1.61429
GNAQ	0.375491	0.340384	9.16352	6.43659e-20	5.21525e-18	33.6201
NME3	0.374985	1.5573	4.78947	1.70559e-06	3.67723e-05	3.35244
DCXR	0.374903	2.92848	4.04531	5.27987e-05	0.000855604	0.0767087
TBXAS1	0.372213	0.354381	8.86398	9.59685e-19	7.06895e-17	30.9522
ACP5	0.371935	0.70134	6.50481	8.2984e-11	3.12734e-09	12.9881
DDOST	0.367255	1.73063	4.55721	5.26912e-06	0.000102875	2.27114
GSTM3	0.36246	0.376692	8.41261	4.78702e-17	3.16627e-15	27.0961
CAT	0.358186	0.577221	6.87634	6.65451e-12	2.87564e-10	15.4565
CCNH	0.358148	2.44494	3.98356	6.85565e-05	0.00108386	-0.170413
CDO1	0.355943	0.0906864	15.3966	1.17622e-52	4.23572e-50	108.441
GSPT1	0.355465	3.75644	3.8355	0.000126374	0.00187022	-0.747587
RPS4Y1	0.35387	3.72847	3.40383	0.0006681	0.00762434	-2.30604
CHST11	0.342963	1.18931	4.80665	1.56586e-06	3.406e-05	3.43455
GNAI2	0.342118	2.28999	3.91343	9.18299e-05	0.00141052	-0.446521
PDE3B	0.340624	2.40806	3.8217	0.000133647	0.00196887	-0.800281
INPP4B	0.33963	1.68856	4.19931	2.70942e-05	0.000479849	0.709576
ITPKB	0.333588	0.827656	5.40768	6.58921e-08	1.76493e-06	6.49062
PNPLA8	0.332643	1.69247	4.12006	3.83013e-05	0.000646534	0.380935
AMD1	0.328172	2.13348	3.80961	0.000140339	0.00204882	-0.84627
ALDH9A1	0.3228	0.984224	4.89633	9.97644e-07	2.32616e-05	3.86789
COX7A2L	0.319712	2.04313	3.78192	0.000156877	0.00226982	-0.951087
XRN2	0.319368	1.8469	3.8655	0.000111832	0.001678	-0.632397
HNRNPA3	0.317611	3.23015	3.48141	0.00050173	0.00615949	-2.0396
LDHB	0.313535	5.70921	4.53072	5.9728e-06	0.000114543	2.15123
CSGALNACT1	0.312195	0.537447	6.14181	8.59098e-10	2.87045e-08	10.7072
SLC16A1	0.311775	0.601224	5.80557	6.68657e-09	2.02534e-07	8.71003
NANS	0.30716	1.29833	4.15066	3.35327e-05	0.000577709	0.507099
RDH10	0.307047	0.106202	13.1925	2.7517e-39	5.9455e-37	77.8312
TPR	0.304313	2.25473	3.47074	0.000522069	0.00631352	-2.07662
GSTO1	0.303515	1.01908	4.53361	5.89191e-06	0.000113665	2.16427
EIF4A3	0.300317	2.38806	3.38622	0.000712393	0.00810128	-2.36566
RPN2	0.299607	1.81742	3.65271	0.000261323	0.00348914	-1.43011
PGLS	0.295725	1.70588	3.66671	0.000247454	0.00338396	-1.37901
GUSB	0.2955	0.625809	5.45224	5.13849e-08	1.41134e-06	6.73141
PNPLA2	0.294189	1.7533	3.60203	0.000317867	0.00412082	-1.61349
SERINC1	0.290091	2.56749	3.25085	0.00115586	0.0120455	-2.81386
DNPH1	0.287565	1.56391	3.66049	0.000253533	0.00343808	-1.40176
RAB4A	0.286184	0.838629	4.64514	3.45862e-06	7.04993e-05	2.67424
GPI	0.285533	1.91919	3.42745	0.000612674	0.00706646	-2.22554
MAN2B1	0.282589	0.878486	4.4989	6.93749e-06	0.000132261	2.00809
UQCRC2	0.281373	1.76038	3.45031	0.000563145	0.00665545	-2.14713
GNAS	0.277357	2.85947	3.04634	0.00232479	0.0209678	-3.45639
HNRNPD	0.276574	1.36908	3.69032	0.000225624	0.00312498	-1.29241
CHDH	0.276098	0.0608397	15.7145	9.64644e-55	3.90801e-52	113.221
TALDO1	0.273235	1.77502	3.36057	0.00078186	0.00882929	-2.45201
SF3B1	0.271041	2.55017	3.02682	0.00248016	0.022205	-3.51557
ENTPD1	0.271011	0.214882	8.17889	3.35688e-16	1.8758e-14	25.1771
RPL22L1	0.270795	2.74836	2.99521	0.00275189	0.0239112	-3.61055
ZFP36	0.27066	6.27861	3.53416	0.000411631	0.00517092	-1.85502
GPCPD1	0.270219	2.22119	3.06738	0.00216741	0.0201277	-3.39221
ACSL4	0.269544	0.353538	6.46787	1.05876e-10	3.89938e-09	12.7501
CTSZ	0.268039	0.548203	5.22003	1.8388e-07	4.72981e-06	5.49816
ANP32A	0.267804	1.53528	3.4437	0.000577063	0.0067763	-2.16984
PSAP	0.266698	2.23023	3.06942	0.00215272	0.0200487	-3.38598
PRPF8	0.260547	1.75173	3.20121	0.00137444	0.0138771	-2.97365
ATP6V1F	0.260239	2.08948	3.05644	0.00224803	0.0205703	-3.42566
MPST	0.259807	0.358373	6.16083	7.62503e-10	2.57424e-08	10.8234
GALC	0.259661	0.279461	6.9622	3.64451e-12	1.5962e-10	16.0463
PARP4	0.257894	0.556414	4.9984	5.9167e-07	1.44181e-05	4.37079
GNB1	0.255612	0.872131	4.07497	4.65129e-05	0.000773068	0.196779
ATP5PB	0.255163	2.72801	2.85256	0.00434922	0.0342747	-4.02682
NUP98	0.254593	1.70521	3.15377	0.00161835	0.015751	-3.12406
PGK1	0.254431	4.55163	2.98171	0.00287596	0.0247269	-3.65079
DHCR7	0.253537	0.756326	4.26548	2.02017e-05	0.000365775	0.98871
EIF4G1	0.251149	1.24494	3.47437	0.00051506	0.0062611	-2.06403
PAPSS1	0.249871	0.638362	4.54707	5.52841e-06	0.000107291	2.22518
EXOC4	0.24905	0.521774	4.97231	6.76861e-07	1.63709e-05	4.24124
PDE7B	0.246988	0.154893	8.63613	7.07645e-18	5.09661e-16	28.981
YWHAB	0.246985	5.89658	3.68793	0.000227742	0.0031276	-1.30118
NCOA3	0.245251	0.80248	4.04963	5.18353e-05	0.000844212	0.0941485
MED28	0.24524	1.29447	3.34788	0.000818486	0.00911585	-2.49447
HADHA	0.245231	1.96218	2.91971	0.00351446	0.029057	-3.8334
ERI1	0.243956	0.194095	7.72863	1.23426e-14	6.15422e-13	21.6297
SNRNP70	0.242526	1.33047	3.27668	0.00105531	0.0112245	-2.72976
PHYKPL	0.242153	1.46619	3.15729	0.00159896	0.0156813	-3.11297
OGT	0.240128	1.1785	3.3813	0.000725253	0.00821869	-2.38227
PSMB3	0.239218	2.45794	2.71789	0.00658561	0.0467045	-4.4012
ADSL	0.236676	1.23499	3.2881	0.0010135	0.0109128	-2.69237
NDUFS8	0.236642	1.66945	2.97216	0.00296692	0.0253715	-3.67919
PIK3R1	0.236432	2.98748	2.50088	0.0124105	0.0782407	-4.96649
RRM1	0.234101	1.01303	3.49805	0.000471488	0.00583241	-1.98166
DGKH	0.233185	0.229258	6.82088	9.78067e-12	4.01255e-10	15.0795
OGN	0.231379	0.0490067	14.4778	7.55032e-47	2.2246e-44	95.1389
ATP5MC1	0.230819	1.20734	3.23934	0.00120349	0.0124221	-2.85115
GDE1	0.229438	0.401724	5.16075	2.52524e-07	6.34443e-06	5.19184
SHMT2	0.228979	0.756607	3.87849	0.000106042	0.00159852	-0.582274
TXN2	0.228845	1.15301	3.27642	0.0010563	0.0112245	-2.73062
ERO1A	0.227554	0.808882	3.73499	0.00018917	0.00268904	-1.12701
EIF4B	0.22492	3.82051	2.50312	0.0123323	0.0780554	-4.9609
VDR	0.224512	0.170275	7.58786	3.66e-14	1.77046e-12	20.5612
PFKL	0.22448	0.965499	3.43226	0.000601937	0.00697391	-2.2091
TKT	0.221827	1.65104	2.78123	0.00542937	0.0403591	-4.22736
POLR3GL	0.220283	1.5483	2.82233	0.00478071	0.0366604	-4.11244
TPI1	0.219617	3.79051	2.41241	0.0158721	0.0933603	-5.18347
RANBP2	0.219447	2.343	2.47173	0.0134689	0.0837862	-5.03884
GMDS	0.218729	0.510721	4.41725	1.01421e-05	0.000188911	1.64538
FBXO32	0.21839	0.557832	4.1823	2.91993e-05	0.00050879	0.638493
RAB5A	0.218152	1.25578	3.00166	0.00269431	0.0235912	-3.59124
PDHA1	0.215411	0.67521	3.84745	0.000120381	0.00178971	-0.701819
G6PD	0.214555	0.428414	4.70056	2.64253e-06	5.56132e-05	2.93225
VDAC1	0.213873	2.3736	2.43369	0.01497	0.0903499	-5.13201
SLC44A2	0.213692	1.14131	3.06134	0.00221162	0.0203632	-3.4107
NUP58	0.212894	1.50526	2.73283	0.00629454	0.0451341	-4.36056
HPGD	0.211958	0.347646	4.86118	1.19151e-06	2.62761e-05	3.69711
PPARG	0.210844	0.124661	8.3348	9.20835e-17	5.96885e-15	26.4513
PTDSS1	0.210512	1.33309	2.84748	0.00441919	0.0345123	-4.04128
NDUFB5	0.210234	1.36561	2.81831	0.0048408	0.0370025	-4.12373
ACOT9	0.210012	0.445472	4.48791	7.30405e-06	0.00013763	1.95888
AKAP5	0.20983	0.0904263	9.70887	3.77371e-22	3.70624e-20	38.6993
AK3	0.208059	0.531839	4.1134	3.94201e-05	0.000660826	0.353627
LDHA	0.207555	5.00297	2.50247	0.012355	0.0780554	-4.96252
CDKAL1	0.20736	0.268422	5.65232	1.64333e-08	4.68071e-07	7.83672
ATP5F1C	0.207135	2.03032	2.45325	0.0141808	0.0868811	-5.08429
FOXO3	0.206238	0.355531	4.8806	1.0803e-06	2.43886e-05	3.79133
PLPP1	0.205599	0.285779	5.40991	6.50795e-08	1.75769e-06	6.50263
CS	0.2049	0.767178	3.4582	0.000546928	0.00656516	-2.11993
OXCT1	0.204831	0.852978	3.29064	0.0010044	0.0108508	-2.68403
UQCR10	0.204436	2.96923	2.2549	0.0241695	0.130715	-5.55049
HYI	0.202341	0.340577	4.91121	9.25061e-07	2.17255e-05	3.94055
SMS	0.201796	0.973537	3.05548	0.00225518	0.0205703	-3.42857
RBM8A	0.2015	4.01446	2.31132	0.0208434	0.116673	-5.42187
NME2	0.201365	3.76311	2.20308	0.0276203	0.142992	-5.66581
TYW5	0.201357	0.204015	6.28361	3.50022e-10	1.23307e-08	11.5827
COX4I1	0.200912	6.38514	4.0014	6.35971e-05	0.00101536	-0.0993995
RPN1	0.19865	1.97468	2.3597	0.0183164	0.105605	-5.30906
PFKFB3	0.197913	2.33128	2.19499	0.0281961	0.144823	-5.68359
LPCAT3	0.197369	0.58439	3.74143	0.000184393	0.00263268	-1.10299
NT5C3B	0.196492	0.27195	5.33051	1.00902e-07	2.65872e-06	6.07827
BSG	0.194307	2.21107	2.25147	0.0243855	0.131503	-5.55819
TNPO1	0.193189	0.719651	3.33773	0.000848918	0.00942241	-2.52831
ACOX1	0.192795	0.278978	5.18072	2.27019e-07	5.79345e-06	5.29463
SLC25A12	0.192004	0.277581	5.17762	2.30803e-07	5.84399e-06	5.27867
CERS6	0.187897	0.212289	5.7607	8.7208e-09	2.61705e-07	8.45194
GPAA1	0.187502	0.639712	3.4095	0.000654384	0.0074942	-2.28677
PDXK	0.187415	0.919843	2.92565	0.00344812	0.0286478	-3.81607
GALK1	0.187346	0.321468	4.6895	2.78905e-06	5.79442e-05	2.8805
AK2	0.186922	0.926756	2.91066	0.00361771	0.0297589	-3.85972
FDFT1	0.186903	1.48719	2.42086	0.0155082	0.0925634	-5.16308
FAM120B	0.186663	0.474799	3.88828	0.000101864	0.00154271	-0.544362
CTNNB1	0.185914	0.999282	2.79792	0.00515685	0.0388682	-4.18088
TSPO	0.1856	2.75618	2.06122	0.0393182	0.177232	-5.96787
LTA4H	0.185487	0.897376	2.92604	0.00344373	0.0286478	-3.81491
POLR2E	0.183543	1.63625	2.31777	0.0204895	0.115289	-5.40696
PSMC2	0.18089	0.991074	2.74774	0.00601558	0.043519	-4.31977
HNRNPU	0.180645	3.92038	1.99061	0.0465609	0.199119	-6.11071
INPP1	0.180607	0.137409	6.79829	1.14317e-11	4.63128e-10	14.9268
PLPP5	0.180212	0.73472	3.08485	0.00204427	0.0192601	-3.3386
GRHPR	0.178604	0.857168	2.87411	0.00406354	0.0325184	-3.96523
CSNK2B	0.178511	2.52376	2.01372	0.0440755	0.190974	-6.0645
D2HGDH	0.17714	0.217772	5.34063	9.54489e-08	2.53565e-06	6.13201
UQCRH	0.17699	3.84062	1.98424	0.0472674	0.200778	-6.12337
NAGA	0.175742	0.17925	5.83339	5.66571e-09	1.73232e-07	8.87106
CCAR1	0.1757	1.212	2.44858	0.0143658	0.0872367	-5.09571
ENO1	0.175013	3.3944	1.91407	0.0556507	0.227159	-6.25995
GLRX	0.174511	1.18064	2.41658	0.0156917	0.0930105	-5.17342
PMM1	0.172697	0.459238	3.65138	0.000262682	0.00348914	-1.43497
AUH	0.172589	0.272506	4.66758	3.10268e-06	6.40496e-05	2.77833
ATP5MC2	0.172512	5.80964	2.68767	0.00721182	0.0502656	-4.48274
ATP5F1D	0.172417	3.73654	1.92351	0.0544548	0.223402	-6.24185
PSMD1	0.17237	0.782378	2.8795	0.00399479	0.0322068	-3.94976
NT5C	0.171382	0.714892	2.9686	0.00300139	0.0255987	-3.68972
NCL	0.170679	5.06589	2.20248	0.0276631	0.142992	-5.66715
SCO2	0.170678	0.686816	3.01121	0.00261111	0.0231853	-3.5626
SLC27A2	0.170285	0.0832041	8.28357	1.4122e-16	8.47582e-15	26.03
NAPRT	0.169915	0.28472	4.49673	7.00858e-06	0.000132835	1.99834
VKORC1L1	0.169719	0.160468	5.92281	3.31007e-09	1.06217e-07	9.39375
GSS	0.167263	0.564534	3.22937	0.00124618	0.0127691	-2.88331
LSM7	0.167146	2.11716	1.954	0.0507398	0.211101	-6.18283
SPCS3	0.165989	1.54001	2.12619	0.033521	0.159299	-5.83202
SERINC5	0.165198	1.06126	2.42491	0.0153367	0.091709	-5.1533
MED29	0.16518	1.00728	2.47881	0.0132047	0.0823008	-5.02134
MTHFD1	0.164883	0.240736	4.75365	2.03646e-06	4.31383e-05	3.18221
MTR	0.164366	0.770557	2.75689	0.00584997	0.0427834	-4.29463
AKR1C3	0.164137	0.116093	6.60587	4.23267e-11	1.65278e-09	13.6461
PRPF31	0.163489	0.760587	2.76519	0.00570346	0.0421069	-4.27177
DDX6	0.163151	2.14401	1.89183	0.0585535	0.235449	-6.30222
B3GALT6	0.162835	0.435559	3.52337	0.000428737	0.00532389	-1.89302
SLC35D2	0.162731	0.178373	5.41131	6.45729e-08	1.75769e-06	6.5102
STT3B	0.162426	1.36187	2.16789	0.0301997	0.149478	-5.74262
ASH1L	0.162333	1.21174	2.26059	0.0238144	0.129501	-5.53766
INPP5D	0.16203	0.868061	2.58152	0.00985611	0.0646283	-4.7619
STT3A	0.161753	0.425879	3.5524	0.000384171	0.00486367	-1.79057
HSD17B11	0.158684	1.40786	2.10006	0.0357584	0.167949	-5.88716
COX5B	0.158545	3.91094	1.79448	0.0727787	0.273638	-6.48143
PPP2CA	0.158299	2.26156	1.82215	0.0684742	0.263256	-6.43146
LAMTOR2	0.157438	0.923542	2.45994	0.0139193	0.0856232	-5.06787
RAN	0.156931	4.97875	2.01872	0.0435537	0.189219	-6.05445
GNB5	0.156806	0.782028	2.60447	0.00922043	0.0612365	-4.70249
IMP4	0.156622	1.02786	2.33934	0.0193448	0.109994	-5.3568
MANBA	0.156556	0.356511	3.71886	0.000201639	0.00282906	-1.18695
PRPS2	0.155568	0.476245	3.22874	0.00124894	0.0127691	-2.88535
ADAR	0.155328	1.97573	1.8426	0.0654289	0.254351	-6.39403
COX14	0.155284	1.83574	1.88783	0.0590888	0.236559	-6.30977
SF3B5	0.155117	1.90681	1.86558	0.0621411	0.245011	-6.35148
MAN2C1	0.154855	0.262783	4.25501	2.11683e-05	0.000381147	0.944242
ASL	0.154391	0.281112	4.12524	3.74504e-05	0.000638825	0.402246
HEATR1	0.154314	0.459235	3.27025	0.00107956	0.0113969	-2.75076
SAR1B	0.154194	1.14692	2.20705	0.0273421	0.141785	-5.65709
ALDH3A2	0.153444	0.26928	4.14959	3.36893e-05	0.000577709	0.502678
GSTM1	0.153398	0.369518	3.62439	0.000291635	0.00381125	-1.53289
DDX5	0.153343	5.92216	2.25575	0.0241158	0.130715	-5.54856
FAAH2	0.152805	1.80365	1.80974	0.0703783	0.268033	-6.45397
CYC1	0.152594	1.01173	2.29667	0.0216663	0.120035	-5.45558
PPP1CC	0.152512	2.15623	1.77163	0.0764979	0.282059	-6.52212
ACOT2	0.151732	0.302484	3.91025	9.30466e-05	0.00142247	-0.458944
CYCS	0.151035	3.77972	1.64627	0.099751	0.333292	-6.73609
COX5A	0.150688	2.5311	1.70206	0.0887864	0.312779	-6.6428
ATP6AP2	0.150061	1.68021	1.87262	0.0611607	0.242622	-6.33832
LCLAT1	0.149651	0.257134	4.16353	3.17009e-05	0.000549426	0.560429
PPIL3	0.149449	0.460476	3.15607	0.0016057	0.0156813	-3.11684
FASN	0.148756	0.460259	3.14051	0.00169337	0.0163827	-3.16572
SRSF11	0.148495	2.37131	1.68551	0.0919339	0.320385	-6.67081
NUDT4	0.14849	1.07217	2.16056	0.0307623	0.149701	-5.75846
DHRS3	0.147958	0.36909	3.44956	0.000564717	0.00665545	-2.14972
SNRPD3	0.147477	2.14672	1.72581	0.0844241	0.300887	-6.60215
GANAB	0.146822	0.554883	2.85576	0.00430568	0.034107	-4.01771
SDHC	0.146771	1.55506	1.88703	0.0591968	0.236568	-6.31128
RNGTT	0.146454	0.449014	3.12611	0.00177836	0.0170523	-3.21072
BDH2	0.145957	0.334726	3.5899	0.000332997	0.00428271	-1.65698
NCOA1	0.145681	0.4035	3.26888	0.0010848	0.011415	-2.75523
TSEN54	0.144892	1.35647	1.9348	0.0530536	0.218206	-6.22011
PSMD8	0.144505	2.45603	1.63681	0.101713	0.337758	-6.7516
PQBP1	0.144026	1.50663	1.86157	0.062705	0.246635	-6.35895
HNRNPR	0.14397	1.89553	1.72951	0.0837614	0.299968	-6.59577
PON2	0.143908	0.14424	5.2784	1.3411e-07	3.47719e-06	5.80316
CYP7B1	0.143724	0.0753467	7.23616	5.09126e-13	2.30395e-11	17.9761
SOD2	0.143571	2.40084	1.58283	0.113504	0.364301	-6.83841
ALDOA	0.14345	4.35886	1.65616	0.0977327	0.329363	-6.71979
ADIPOR2	0.143412	0.569663	2.7557	0.00587132	0.0427834	-4.29791
NDUFA2	0.143345	1.64999	1.79949	0.0719822	0.270957	-6.47243
NDUFV1	0.142962	1.59104	1.81679	0.06929	0.265762	-6.44118
LPIN2	0.142945	1.38937	1.88334	0.0596945	0.23797	-6.31823
FHIT	0.142928	0.245153	4.06489	4.85653e-05	0.000798986	0.155867
EXOC7	0.142896	0.625469	2.62766	0.00861554	0.0581728	-4.64193
HS3ST1	0.14289	0.0320058	10.958	1.00507e-27	1.35726e-25	51.408
DPP4	0.142683	0.518546	2.8481	0.00441052	0.0345123	-4.0395
SMAD2	0.140261	0.879603	2.23277	0.0255947	0.136211	-5.60007
THRAP3	0.139597	2.38633	1.58838	0.112245	0.361616	-6.82962
HNRNPK	0.139115	4.35615	1.61669	0.105989	0.347684	-6.78431
CERS5	0.138855	0.384407	3.18691	0.00144414	0.0144014	-3.01923
FDX1	0.138807	1.23887	1.92174	0.0546772	0.223749	-6.24525
LAMTOR4	0.138703	2.18111	1.61093	0.10724	0.350366	-6.79359
PRKCA	0.138564	0.909158	2.17068	0.0299877	0.149478	-5.73657
TXNRD2	0.13757	0.230815	4.03165	5.59562e-05	0.000902258	0.0217201
SLC36A4	0.137222	0.407977	3.06423	0.00219033	0.0202247	-3.40185
HBS1L	0.137216	0.755597	2.31914	0.0204152	0.115071	-5.40379
ACAA1	0.136441	0.752768	2.32315	0.0201985	0.114047	-5.39448
HILPDA	0.136327	0.0833577	6.48514	9.44979e-11	3.52032e-09	12.8611
RAB14	0.136294	1.4572	1.78514	0.074281	0.276083	-6.49813
DPM2	0.136086	0.354758	3.24332	0.00118684	0.0122893	-2.83828
HAGH	0.135948	1.1259	1.95407	0.0507312	0.211101	-6.18269
SYF2	0.134963	2.34314	1.54636	0.122061	0.381119	-6.89541
CPSF1	0.134884	0.271336	3.65802	0.000255985	0.00345686	-1.41077
MDH1	0.134787	1.79799	1.65037	0.0989098	0.331506	-6.72934
SCP2	0.134719	1.38071	1.79978	0.0719379	0.270957	-6.47192
COX8A	0.134449	3.5699	1.48719	0.137009	0.413065	-6.98506
MED27	0.133606	0.575477	2.55672	0.0105867	0.0684857	-4.82551
ERCC3	0.13274	0.508022	2.69191	0.00712076	0.0498453	-4.47135
GGCT	0.132053	0.412791	2.94922	0.00319596	0.0268345	-3.74695
RPL12	0.130874	8.28606	8.26288	1.6771e-16	9.88268e-15	25.8606
SLC35B2	0.129605	0.196092	4.12072	3.81905e-05	0.000646534	0.383684
PPP2R2A	0.129149	0.855178	2.07682	0.0378536	0.173773	-5.93563
ATP5MC3	0.128999	3.06311	1.42204	0.155057	0.447497	-7.07971
POLD4	0.128657	1.67845	1.60491	0.108558	0.352542	-6.80326
CD2BP2	0.127676	0.930122	1.98843	0.0468013	0.199442	-6.11504
ACO2	0.127519	0.830041	2.08144	0.037429	0.172067	-5.92604
DPEP2	0.127364	0.310931	3.2052	0.00135558	0.0137345	-2.96092
GNG10	0.127125	0.725665	2.19318	0.0283265	0.145263	-5.68756
POLR3E	0.126716	0.760018	2.14552	0.0319442	0.154294	-5.79078
SRM	0.126506	1.06918	1.85391	0.063793	0.250411	-6.37315
APRT	0.126425	3.91858	1.42555	0.154042	0.445758	-7.07473
EPHX2	0.125848	0.494823	2.56141	0.010445	0.0677047	-4.81354
PSMD9	0.125628	1.16288	1.78931	0.0736074	0.274524	-6.49069
SUMF2	0.125589	1.06726	1.84411	0.0652082	0.254014	-6.39125
GCDH	0.124919	0.494994	2.55444	0.0106561	0.0687208	-4.83132
ALG13	0.12482	2.26578	1.39723	0.162388	0.45927	-7.11466
UBC	0.124066	7.0347	2.70539	0.00683849	0.0480771	-4.43504
ADARB1	0.123964	0.277618	3.3197	0.000905616	0.00998333	-2.58821
IDI1	0.123476	2.46138	1.36575	0.172059	0.47621	-7.15809
ALAS1	0.123363	0.28041	3.27733	0.0010529	0.0112245	-2.72765
NCOR1	0.123182	2.52064	1.38178	0.167081	0.467222	-7.1361
ATP6V1D	0.122895	0.628892	2.25487	0.0241716	0.130715	-5.55056
INPP4A	0.122893	0.815723	2.00661	0.0448284	0.193461	-6.07878
ATP6V0E1	0.122688	3.81902	1.37849	0.168096	0.46925	-7.14064
ATP6V0D1	0.12267	1.2639	1.69223	0.0906446	0.318287	-6.65946
CSGALNACT2	0.12223	0.531388	2.41577	0.0157266	0.0930105	-5.17537
PABPN1	0.122102	0.785135	2.03331	0.0420577	0.184701	-6.02492
PIP4P1	0.121737	0.754263	2.05764	0.0396601	0.178174	-5.97521
ATP6V1B2	0.121602	0.722839	2.09639	0.0360823	0.1681	-5.89485
DPAGT1	0.121348	0.291149	3.18245	0.00146652	0.0145797	-3.03339
SMPD1	0.120781	0.54846	2.35912	0.0183448	0.105605	-5.31041
CYB5R3	0.120767	1.16962	1.71294	0.0867664	0.307333	-6.62425
GOT2	0.120722	0.400179	2.73389	0.00627432	0.0450889	-4.35766
FAR2	0.1196	0.119553	4.78857	1.71324e-06	3.67723e-05	3.34815
SNRNP200	0.119198	1.45041	1.55548	0.119875	0.375378	-6.88128
TRNT1	0.119171	0.653148	2.14574	0.0319271	0.154294	-5.79033
DCP2	0.118794	0.937346	1.83123	0.0671071	0.25923	-6.41488
CDIPT	0.118134	0.897464	1.8626	0.0625596	0.246362	-6.35703
MGST2	0.117629	0.0952297	5.3004	1.1897e-07	3.10953e-06	5.91897
PGD	0.117456	0.608064	2.18729	0.0287532	0.147218	-5.70043
NCOR2	0.117276	0.355865	2.79294	0.00523691	0.039289	-4.19479
MAN1A2	0.116836	0.6672	2.09431	0.0362669	0.1681	-5.8992
MBTPS1	0.116789	0.577776	2.22437	0.0261541	0.137926	-5.61875
RPL8	0.116024	8.33659	7.8882	3.51767e-15	1.83883e-13	22.8643
ARG2	0.115997	0.177752	3.81603	0.000136749	0.00200545	-0.82188
MTHFS	0.115932	0.951602	1.78329	0.0745814	0.276566	-6.50142
NUDT2	0.115808	0.405656	2.60062	0.0093246	0.0618017	-4.71251
SLC25A13	0.115613	0.233624	3.35033	0.000811306	0.00909842	-2.4863
PGAM1	0.115365	2.754	1.28549	0.198663	0.515507	-7.26439
RORA	0.114832	2.56589	1.25957	0.207866	0.529965	-7.29734
DGAT1	0.114611	0.301023	2.94753	0.0032135	0.026912	-3.75194
ELAC2	0.113961	0.376294	2.65661	0.00791054	0.0540887	-4.5656
CNOT9	0.113811	0.629459	2.09397	0.0362975	0.1681	-5.89991
RBKS	0.11356	0.617202	2.06788	0.0386869	0.17514	-5.95413
UCK2	0.113382	0.0787026	5.63385	1.82861e-08	5.15349e-07	7.73305
CHST7	0.112507	0.177161	3.71296	0.000206394	0.00288329	-1.20883
CHPT1	0.112047	0.384625	2.58101	0.00987072	0.0646283	-4.76322
NHP2	0.111483	1.53237	1.43657	0.150885	0.439763	-7.05898
MAN2A1	0.110589	0.820028	1.79992	0.0719157	0.270957	-6.47167
MAPKAPK2	0.110482	0.364716	2.58637	0.00971875	0.0640213	-4.74941
COX17	0.110418	1.50886	1.42082	0.155412	0.447607	-7.08145
DDX49	0.110401	0.571761	2.11865	0.0341543	0.161833	-5.84801
THOC7	0.109963	1.24702	1.52529	0.12723	0.393092	-6.92773
PARN	0.109616	0.463426	2.31209	0.0208007	0.116635	-5.42009
BTD	0.108878	0.296347	2.82377	0.00475927	0.0366604	-4.10837
TYMP	0.108799	0.784384	1.80644	0.0708916	0.268627	-6.45992
PSMC5	0.108565	2.02529	1.2863	0.198379	0.515182	-7.26334
FPGS	0.108121	0.603378	2.02095	0.0433215	0.188676	-6.04994
PRMT5	0.107982	0.240677	3.08683	0.00203073	0.0191883	-3.33251
GPS2	0.107915	0.729971	1.84955	0.0644188	0.252456	-6.38121
CNOT6L	0.107728	2.66226	1.18837	0.234726	0.566454	-7.38439
MAN1A1	0.107691	0.149378	3.89126	0.000100621	0.00153105	-0.532788
LSM8	0.107387	1.80825	1.30831	0.190808	0.507222	-7.23481
TNRC6A	0.106721	0.564684	2.04936	0.0404634	0.180636	-5.99221
SEPHS2	0.10666	0.836957	1.72621	0.0843519	0.300887	-6.60145
NOC4L	0.106589	0.396744	2.41854	0.0156076	0.0928148	-5.1687
HS3ST3B1	0.106578	0.322865	2.62028	0.00880413	0.0589549	-4.66127
DDX21	0.106457	2.86495	1.15805	0.246883	0.58576	-7.41994
STARD3	0.106125	1.14921	1.5097	0.131164	0.40142	-6.95136
GUK1	0.106119	3.68307	1.18044	0.237865	0.570502	-7.39378
IP6K2	0.105882	0.606306	1.97422	0.0483942	0.203961	-6.14316
HMGCR	0.105618	0.295786	2.74892	0.00599414	0.0434609	-4.31655
ACP1	0.105618	1.61857	1.33707	0.181242	0.491211	-7.19682
CD38	0.105515	0.198616	3.30941	0.00093952	0.0102871	-2.62224
CAD	0.105298	0.137649	3.95482	7.73253e-05	0.00120486	-0.284176
SURF1	0.104999	1.01368	1.57616	0.115033	0.366459	-6.84894
CACNA1D	0.104901	0.0193311	10.5534	7.54892e-26	9.41002e-24	47.1288
TXNL4A	0.104819	2.22008	1.21675	0.223741	0.546806	-7.35031
PAPOLA	0.104676	2.42324	1.184	0.236451	0.569346	-7.38957
HNRNPA0	0.104673	4.10298	1.19042	0.23392	0.56535	-7.38196
WDR43	0.104494	0.720455	1.80607	0.0709486	0.268627	-6.46058
TYW1	0.104317	0.422101	2.29234	0.0219144	0.121202	-5.46548
DHRS4	0.104267	0.514668	2.09701	0.0360275	0.1681	-5.89355
PI4K2B	0.103364	0.281147	2.75536	0.00587741	0.0427834	-4.29884
TCIRG1	0.103301	0.847925	1.66395	0.0961657	0.328423	-6.70687
SKIV2L	0.102886	0.361413	2.42603	0.0152892	0.0915939	-5.15057
SLC5A6	0.102703	0.189774	3.30589	0.000951364	0.0103817	-2.63383
SRSF4	0.10252	1.58295	1.30351	0.192442	0.50778	-7.24108
PIGF	0.102324	0.275732	2.75715	0.00584542	0.0427834	-4.29392
IDH3A	0.10209	0.521751	2.03606	0.0417807	0.184233	-6.01933
DGUOK	0.10204	1.71575	1.26455	0.206075	0.526897	-7.29106
PFKP	0.101683	0.744208	1.73107	0.0834821	0.299298	-6.59307
PCYOX1	0.101452	0.226548	2.99621	0.0027429	0.0238972	-3.60756
ELOVL5	0.101442	3.10384	1.10669	0.268467	0.614044	-7.47804
THG1L	0.101251	0.329107	2.49888	0.0124808	0.0782407	-4.97149
PSMC3	0.101215	1.27598	1.39414	0.163318	0.460674	-7.11896
EXOC3	0.100706	0.417711	2.21761	0.0266126	0.139491	-5.63376
GCHFR	0.100525	0.775394	1.67435	0.0941055	0.324809	-6.68953
POLR2A	0.10014	1.69113	1.23744	0.215965	0.541347	-7.32494
DLD	0.100111	0.712134	1.7435	0.0812891	0.294696	-6.5715
OSBPL8	0.0999301	2.28463	1.13558	0.256172	0.600327	-7.44568
TSTD1	0.0999008	2.04349	1.17644	0.239457	0.572753	-7.39849
GFPT1	0.0997359	0.888851	1.57633	0.114994	0.366459	-6.84867
PHYH	0.0996707	0.330844	2.45183	0.0142369	0.0868958	-5.08777
AGO2	0.0994829	0.954038	1.51952	0.128675	0.396046	-6.9365
ALDH6A1	0.0991547	0.162754	3.432	0.000602498	0.00697391	-2.20997
SUCLG2	0.0985029	0.769217	1.65649	0.097667	0.329363	-6.71925
ECI1	0.0984449	0.597492	1.84414	0.0652038	0.254014	-6.39119
NOL11	0.0978993	0.879813	1.55584	0.11979	0.375378	-6.88072
SAT2	0.0974837	0.835447	1.58143	0.113824	0.364528	-6.84062
GALNT11	0.0972537	0.302321	2.49959	0.0124556	0.0782407	-4.9697
SEC24B	0.0970542	0.458484	2.05674	0.039747	0.178174	-5.97707
AKR7A2	0.0966267	0.785845	1.61109	0.107203	0.350366	-6.79333
NSUN4	0.0962265	0.414002	2.13893	0.0324745	0.155843	-5.80488
GAR1	0.0962265	0.536326	1.89006	0.0587893	0.236104	-6.30555
CPSF7	0.0953921	0.492089	1.9553	0.0505867	0.211006	-6.1803
C1GALT1C1	0.095238	0.245394	2.70736	0.00679808	0.0478969	-4.42972
NDUFB8	0.0950983	0.59119	1.79186	0.0731979	0.274259	-6.48613
YWHAE	0.0947983	1.77297	1.164	0.244464	0.580446	-7.41304
PNPLA6	0.0944688	0.25751	2.61635	0.00890616	0.0595152	-4.67156
AHCYL1	0.0943788	0.374131	2.19685	0.0280628	0.144428	-5.67951
EZH2	0.0942097	0.207996	2.91071	0.00361716	0.0297589	-3.85958
PYGB	0.0926683	0.251037	2.60617	0.00917502	0.06106	-4.69809
B3GLCT	0.0926266	0.330518	2.27203	0.0231138	0.126012	-5.51176
URM1	0.0925358	0.865119	1.48246	0.138262	0.416071	-6.99207
GSTZ1	0.0921753	0.109013	3.9245	8.7717e-05	0.00136024	-0.403266
MBOAT7	0.091274	0.449637	1.94392	0.0519437	0.214458	-6.20244
MED16	0.0904559	0.4704	1.89802	0.0577335	0.233724	-6.29051
XPO1	0.0904507	0.427599	1.97482	0.048327	0.203961	-6.14199
ACYP2	0.0904363	0.467275	1.89779	0.0577639	0.233724	-6.29095
RFNG	0.0902435	0.162838	3.12888	0.00176174	0.0169935	-3.2021
PTEN	0.0897927	0.913525	1.40263	0.16077	0.457068	-7.10711
APIP	0.0896923	0.58128	1.70405	0.0884156	0.311812	-6.63943
VAPA	0.0894153	2.74812	0.993263	0.320615	0.680048	-7.59702
SFTPA1	0.0892056	0.0679562	4.64578	3.44792e-06	7.04993e-05	2.67721
PSMB8	0.0888287	2.49788	0.997908	0.318357	0.679617	-7.5924
LAMTOR1	0.0886303	1.56911	1.1314	0.257926	0.601395	-7.45042
HSD17B12	0.0884251	0.614892	1.63867	0.101326	0.336817	-6.74857
GNPDA1	0.0881397	0.380217	2.03434	0.0419537	0.184494	-6.02283
ADHFE1	0.0877586	0.11663	3.56573	0.000365189	0.00465975	-1.74323
RPS8	0.0876677	8.80508	7.27726	3.76588e-13	1.7436e-11	18.272
UQCRC1	0.0873041	1.37288	1.16838	0.242693	0.577756	-7.40793
IMPDH2	0.0872553	1.5755	1.11198	0.266186	0.611416	-7.47218
ITPA	0.0870745	0.720885	1.51338	0.130228	0.399307	-6.94581
NIT2	0.0867984	0.428837	1.8971	0.0578549	0.2338	-6.29225
PIGS	0.0866625	0.307873	2.21349	0.0268951	0.139916	-5.64287
PCCB	0.0866402	0.21527	2.62461	0.00869316	0.0585749	-4.64994
HGSNAT	0.0865271	0.832243	1.40707	0.159449	0.454746	-7.10087
SLC52A2	0.0861919	0.508058	1.74177	0.0815921	0.295119	-6.57452
COMT	0.0861656	0.776036	1.44636	0.14812	0.433655	-7.04488
COX6C	0.0856429	3.8177	0.95889	0.337646	0.700402	-7.63054
WDR46	0.085343	0.448636	1.82679	0.0677725	0.261178	-6.423
POLR2G	0.0851774	1.03944	1.26713	0.20515	0.526022	-7.2878
CRLS1	0.0849116	0.635112	1.55236	0.120621	0.377348	-6.88613
COASY	0.0848747	0.24669	2.41116	0.0159265	0.0933679	-5.18648
LCMT2	0.0845409	0.0993981	3.72513	0.000196702	0.00277179	-1.16368
ALG2	0.0842784	0.59552	1.58932	0.112031	0.361287	-6.82812
TKFC	0.0842471	0.171111	2.86618	0.00416654	0.0331788	-3.98793
ALG1	0.0833676	0.295036	2.17509	0.0296558	0.149478	-5.72701
OAZ2	0.0831966	0.175939	2.78302	0.00539953	0.0402296	-4.22239
PSMD3	0.0831541	0.778373	1.39692	0.162482	0.45927	-7.11509
MYO5A	0.0820431	0.387961	1.87403	0.0609667	0.242148	-6.33569
CHKB	0.0820209	0.333398	2.01116	0.0443454	0.191887	-6.06965
LAMTOR5	0.081678	1.79728	1.00262	0.316078	0.677518	-7.58769
SC5D	0.0812	2.91926	0.876623	0.38072	0.749189	-7.70597
SART1	0.0811944	0.686497	1.43368	0.151707	0.441368	-7.06312
PSMB1	0.0811239	2.98284	0.901973	0.367101	0.7314	-7.68345
GGCX	0.081121	0.222497	2.41379	0.0158125	0.0931785	-5.18016
SYNJ2	0.0805925	0.496242	1.64065	0.100914	0.336137	-6.74532
NDUFC2	0.0805577	1.18562	1.13408	0.256797	0.601009	-7.44737
RPS7	0.0805516	8.20573	4.94955	7.60709e-07	1.7996e-05	4.1288
DEGS1	0.0801667	1.08896	1.16538	0.243904	0.57954	-7.41143
COX20	0.0801147	1.19952	1.12351	0.261259	0.604109	-7.4593
SEC23A	0.079927	0.477281	1.66011	0.0969353	0.328627	-6.71324
NT5C3A	0.0797833	1.18519	1.12335	0.261327	0.604109	-7.45948
CNOT11	0.0797337	0.543667	1.56249	0.118216	0.372971	-6.87035
SNRPD2	0.0792124	4.78031	0.975473	0.329358	0.690459	-7.61452
BDH1	0.0789885	0.213558	2.40447	0.0162208	0.0948945	-5.20256
WTAP	0.0788422	2.84956	0.875213	0.381487	0.749787	-7.70721
SNRPA1	0.0787247	0.878306	1.24842	0.211918	0.536583	-7.3113
HSD17B4	0.0784921	0.24541	2.23212	0.0256378	0.136217	-5.60152
PSMD4	0.0777607	1.40437	1.03283	0.301717	0.661518	-7.55697
SPON2	0.0777216	0.27627	2.07076	0.038417	0.174873	-5.94818
WASL	0.0774945	0.21937	2.30837	0.0210065	0.117372	-5.42866
PDSS2	0.0772816	0.206959	2.38183	0.0172526	0.100387	-5.25666
TSTA3	0.0763696	0.717367	1.32687	0.184595	0.496492	-7.2104
ALYREF	0.0763394	0.216818	2.30592	0.0211431	0.117646	-5.43431
SIRT3	0.0763187	0.225663	2.24322	0.0249125	0.1339	-5.5767
ARNT	0.0762937	0.304004	1.95802	0.0502662	0.210452	-6.17498
AHCY	0.0761598	0.492726	1.56963	0.116546	0.369233	-6.8592
GMPPB	0.0760331	0.328655	1.88516	0.0594488	0.237283	-6.31481
UTP14A	0.0751392	0.379142	1.74366	0.0812617	0.294696	-6.57123
FAH	0.075138	0.116321	3.07843	0.00208878	0.0195657	-3.35835
DNMT3A	0.0750312	0.283013	1.98935	0.0467001	0.199414	-6.11322
MED13L	0.0749489	0.348384	1.80131	0.0716955	0.270877	-6.46916
ATP6V0B	0.0748981	1.93018	0.899006	0.36868	0.731779	-7.68612
PPCS	0.0748312	1.12092	1.07796	0.281089	0.633086	-7.50939
CRYL1	0.0742489	0.465744	1.56294	0.118111	0.372971	-6.86966
SPHK1	0.0741945	0.0502165	4.58605	4.59315e-06	9.02205e-05	2.40254
MGAT4A	0.0739652	1.72765	0.905581	0.365188	0.728966	-7.68019
GLE1	0.073512	0.267185	2.00859	0.0446175	0.192807	-6.07481
POFUT1	0.0734359	0.210791	2.25443	0.0241991	0.130715	-5.55155
RPL29	0.0730125	8.28819	4.61707	3.95936e-06	7.97036e-05	2.54471
PTPMT1	0.0729827	0.682812	1.29094	0.196765	0.513458	-7.25737
STARD7	0.0728001	1.08432	1.0593	0.289496	0.646629	-7.52931
RPL11	0.0727689	8.73441	5.70156	1.23398e-08	3.63574e-07	8.11481
GOT1	0.072658	0.494414	1.48506	0.137571	0.414374	-6.98821
PATL1	0.072609	0.415761	1.60822	0.107831	0.350884	-6.79795
PRKAA1	0.0724922	0.633382	1.32719	0.184489	0.496492	-7.20997
GNS	0.0724677	0.26214	1.99736	0.0458231	0.196966	-6.09727
POMC	0.0724069	0.128869	2.80885	0.00498528	0.0378391	-4.15032
NDUFS2	0.0719844	1.02468	1.07332	0.283165	0.635553	-7.51438
NUDT1	0.0718327	0.64809	1.30122	0.193226	0.508138	-7.24407
RPL7A	0.0717775	8.22051	4.58882	4.53278e-06	8.95777e-05	2.4152
FYTTD1	0.071558	1.21081	0.999112	0.317774	0.67891	-7.5912
GLA	0.0714789	0.553279	1.37002	0.170722	0.47413	-7.15226
RAB27A	0.0714701	0.838506	1.1528	0.249029	0.589077	-7.42599
NUP50	0.0714002	0.986628	1.08199	0.279294	0.629918	-7.50504
AGPAT2	0.0713582	0.48904	1.46636	0.142594	0.425157	-7.01578
ORMDL3	0.0713382	0.809162	1.17236	0.241093	0.575816	-7.40328
NEU1	0.0712608	0.710283	1.22944	0.218948	0.544181	-7.3348
SUOX	0.0710573	0.0408536	4.88	1.0836e-06	2.43886e-05	3.78839
PSMF1	0.0706621	1.44877	0.929803	0.352504	0.720106	-7.65798
PLEKHA8	0.0706107	0.0853624	3.33603	0.000854119	0.00944778	-2.53397
PCBD2	0.0704185	0.145798	2.5713	0.0101515	0.0660661	-4.78819
UPF1	0.0702662	0.291405	1.83266	0.0668948	0.258719	-6.41228
NR1H2	0.0702131	1.81775	0.853712	0.393293	0.759112	-7.72578
SUPT5H	0.0698719	1.28119	0.956332	0.338937	0.701531	-7.63299
SLC23A2	0.0697173	0.156237	2.45197	0.0142313	0.0868958	-5.08742
RPS24	0.0696662	8.10463	4.63505	3.63122e-06	7.3555e-05	2.62758
AGL	0.0694312	0.461821	1.46122	0.144	0.426939	-7.0233
GBA2	0.0689911	0.149686	2.48592	0.0129441	0.0809884	-5.00373
PRDX2	0.0687494	3.46263	0.751064	0.452638	0.812458	-7.80807
HEXB	0.0686624	0.731904	1.18018	0.237967	0.570502	-7.39409
RPL24	0.068494	7.61729	3.16341	0.00156579	0.0154717	-3.09369
THOC5	0.0683288	0.30299	1.76574	0.0774811	0.284712	-6.53252
DIS3	0.0682223	0.573358	1.30273	0.192709	0.50778	-7.2421
COX15	0.0681931	0.205361	2.11321	0.0346171	0.16319	-5.8595
ERCC2	0.0679018	0.124602	2.6837	0.00729774	0.0506466	-4.49337
RETSAT	0.0677733	0.150498	2.44298	0.0145902	0.0883868	-5.10937
CHP1	0.0675522	0.20599	2.09116	0.0365482	0.168977	-5.90578
PDHB	0.0674618	0.780644	1.12721	0.259691	0.602927	-7.45514
GNPAT	0.0673976	0.54957	1.31278	0.189297	0.504119	-7.22896
ACY1	0.0671496	0.100402	2.98168	0.00287629	0.0247269	-3.65089
MPC2	0.0671385	1.53797	0.863233	0.388038	0.755027	-7.71761
PNMT	0.0669814	0.0127117	8.30241	1.20707e-16	7.5233e-15	26.1846
UTP25	0.0667034	0.233707	1.93778	0.0526895	0.216984	-6.21436
BCKDK	0.0666826	0.252034	1.87544	0.0607728	0.241675	-6.33306
PARP10	0.0663714	0.402779	1.49595	0.134712	0.407598	-6.97201
LRPPRC	0.0661324	0.807297	1.09054	0.275511	0.624173	-7.49576
FUT8	0.0661288	0.41521	1.46782	0.142198	0.424368	-7.01365
IDH1	0.0658605	0.173647	2.21655	0.0266846	0.139491	-5.63609
ENTPD4	0.065388	0.440238	1.40814	0.159132	0.454746	-7.09936
SNRPF	0.0653702	1.90448	0.787535	0.430995	0.786517	-7.78004
DHRS7B	0.0653548	0.122985	2.59016	0.00961233	0.0634492	-4.7396
FDPS	0.0652101	0.951671	1.00336	0.315719	0.677197	-7.58694
GPAT4	0.0651152	0.385437	1.49615	0.134658	0.407598	-6.9717
MLX	0.0645706	0.607922	1.2035	0.228822	0.554268	-7.36632
CFP	0.0644895	0.202732	2.01408	0.0440383	0.190974	-6.06379
CHPF2	0.0643642	0.209464	1.97572	0.0482246	0.203961	-6.14021
GSPT2	0.0642521	0.111314	2.66797	0.00764805	0.0525155	-4.53538
PRPS1	0.0640458	1.0152	0.960439	0.336867	0.700335	-7.62906
MAT2B	0.0638135	2.32223	0.728353	0.466421	0.826953	-7.82485
ADPRM	0.0637875	0.258355	1.76504	0.0776	0.284826	-6.53377
H6PD	0.0637038	0.157579	2.22664	0.0260022	0.137701	-5.61372
RPL18	0.0634001	8.30095	4.59435	4.4146e-06	8.77774e-05	2.4405
KMT5B	0.0633723	0.473323	1.31909	0.187181	0.500143	-7.22067
NDUFA6	0.0633417	2.02708	0.748818	0.453991	0.81337	-7.80975
SLC25A19	0.0632063	0.331839	1.54316	0.122837	0.382801	-6.90035
DAG1	0.0631438	0.0936438	2.85699	0.00428906	0.0340707	-4.0142
RPL6	0.0628467	8.07516	3.66126	0.00025277	0.00343808	-1.39893
ATP6V0C	0.0628364	4.32003	0.732546	0.463859	0.824214	-7.82179
NUP160	0.0627292	0.423335	1.37681	0.168614	0.470292	-7.14295
PGS1	0.0625916	0.257037	1.73685	0.0824559	0.296891	-6.58305
PIK3CB	0.0625692	0.31509	1.57349	0.11565	0.367113	-6.85314
RPP30	0.0624829	0.534683	1.23224	0.217901	0.543328	-7.33136
PWP2	0.0623906	0.160486	2.179	0.0293637	0.1494	-5.7185
SARDH	0.0623904	0.258572	1.72683	0.0842402	0.300887	-6.60038
EXOSC6	0.0623802	0.760383	1.05179	0.292931	0.652381	-7.53723
GM2A	0.0622923	0.0964133	2.80186	0.00509438	0.0384869	-4.16987
TAZ	0.0621221	0.612678	1.15214	0.249303	0.589077	-7.42676
MAN1B1	0.0620603	0.428746	1.35151	0.176573	0.484542	-7.17742
MUT	0.0618009	0.186511	2.00589	0.0449056	0.193536	-6.08023
GXYLT1	0.0617058	0.453114	1.30565	0.191714	0.507222	-7.2383
PECR	0.0614568	0.274525	1.6535	0.0982725	0.330396	-6.72418
NUP205	0.0612377	0.285348	1.61711	0.105897	0.347684	-6.78362
DHDDS	0.0611601	0.184929	1.99161	0.046452	0.199119	-6.10874
SEC24A	0.0607821	0.231638	1.77877	0.0753191	0.278346	-6.50945
CHKA	0.0607695	0.192699	1.94525	0.0517835	0.21445	-6.19986
FIG4	0.0607585	0.103628	2.62305	0.00873303	0.0587215	-4.65403
PSME4	0.0605978	0.377246	1.4005	0.161408	0.457524	-7.11009
THEM4	0.0605719	1.53316	0.773257	0.439395	0.796466	-7.79117
SNRPA	0.060512	0.994088	0.912456	0.361559	0.724554	-7.67395
RPS5	0.0603873	7.89672	2.82373	0.00475986	0.0366604	-4.10849
PSMD2	0.0603168	1.29858	0.823466	0.41027	0.774961	-7.75112
INPP5F	0.0597176	0.198008	1.86635	0.0620332	0.245011	-6.35004
CPT1A	0.0596078	0.312198	1.51472	0.129887	0.39864	-6.94378
POM121	0.0594091	0.741502	1.01424	0.310504	0.668667	-7.57599
BUD23	0.0593666	1.26811	0.818139	0.413305	0.778627	-7.75549
MTAP	0.0592009	0.137939	2.22094	0.0263858	0.138825	-5.62637
GCNT1	0.0591929	0.0760906	2.96126	0.00307375	0.0260105	-3.71143
KMT2C	0.0590336	1.06103	0.866056	0.386488	0.754546	-7.71517
HACL1	0.058868	0.432229	1.27892	0.200967	0.519406	-7.2728
IDH3G	0.0586615	0.971552	0.8978	0.369322	0.731779	-7.6872
ACSF3	0.058604	0.443354	1.26391	0.206304	0.526897	-7.29187
SRRM2	0.0585102	3.20121	0.637815	0.523614	0.850217	-7.88665
LFNG	0.0584813	0.17457	1.94428	0.0519006	0.214458	-6.20175
ECHS1	0.0583549	0.751449	0.993334	0.320581	0.680048	-7.59695
PRDX1	0.0582799	3.71673	0.638889	0.522915	0.849508	-7.88596
PDE9A	0.0582115	0.116168	2.35662	0.0184685	0.106128	-5.31629
PPA1	0.0581656	2.09054	0.679881	0.496602	0.844035	-7.85896
IVD	0.0578568	0.278005	1.55711	0.119488	0.375252	-6.87874
UPP1	0.0576107	1.0222	0.853352	0.393492	0.759112	-7.72608
USP39	0.0574871	0.549194	1.1211	0.262282	0.605883	-7.462
HADH	0.0572194	0.370859	1.33987	0.180331	0.489903	-7.19308
SMOX	0.0570935	0.0581893	3.29195	0.000999747	0.0108367	-2.67974
TSC2	0.0570859	0.249006	1.60921	0.107614	0.350882	-6.79635
GLB1	0.056987	0.523675	1.13613	0.255942	0.600327	-7.44506
NUP133	0.0569846	0.459242	1.20369	0.228751	0.554268	-7.3661
GTF2H3	0.0568237	0.337741	1.38604	0.165778	0.46467	-7.13022
PLB1	0.0565728	0.0342954	4.22201	2.45103e-05	0.000438883	0.804837
ZDHHC21	0.056496	0.163182	1.95825	0.050239	0.210452	-6.17452
ATP6V1E1	0.0564914	0.804065	0.933059	0.350821	0.720106	-7.65495
SNRPN	0.0560571	2.3608	0.638916	0.522898	0.849508	-7.88594
PMM2	0.0558291	0.430274	1.21693	0.22367	0.546806	-7.35008
ARF1	0.0554653	3.88723	0.626219	0.531191	0.856969	-7.89397
ATP5MG	0.0554529	5.53927	0.798472	0.424623	0.780662	-7.77137
WDR3	0.0554293	0.173366	1.86919	0.0616369	0.243913	-6.34474
B3GALT4	0.0553159	0.242327	1.57745	0.114737	0.366459	-6.84691
CMPK1	0.055159	2.45787	0.626833	0.530788	0.856969	-7.89358
ACSL3	0.0550205	0.596097	1.02768	0.304135	0.661989	-7.56228
PLOD3	0.0549958	0.289957	1.44151	0.149484	0.437253	-7.05187
MED12	0.0549829	0.238114	1.58984	0.111916	0.361273	-6.82731
UCKL1	0.0549312	0.406763	1.23228	0.217885	0.543328	-7.3313
PNRC2	0.0546969	1.97278	0.651325	0.514857	0.844035	-7.87795
GLYCTK	0.0544858	0.212132	1.65602	0.0977621	0.329363	-6.72003
RPL5	0.054238	7.9633	2.62136	0.00877632	0.0588904	-4.65844
ACADSB	0.0540631	0.232935	1.57384	0.115569	0.367113	-6.85259
COX6B1	0.0538664	3.75399	0.601825	0.547309	0.869951	-7.90894
CTNNBL1	0.053699	0.598921	1.01049	0.312296	0.671632	-7.57978
HMGCS1	0.0535566	0.340211	1.30417	0.192216	0.507719	-7.24022
P4HA1	0.0534423	0.488406	1.09612	0.273061	0.621482	-7.48966
ARSB	0.0533884	0.06145	3.00596	0.00265656	0.0235243	-3.57836
COX10	0.0532485	0.326489	1.32138	0.186417	0.498908	-7.21765
POLD1	0.0531997	0.119829	2.13796	0.0325534	0.155843	-5.80696
SLC37A4	0.0531619	0.0731419	2.72601	0.00642593	0.0458732	-4.37914
BCAT1	0.0527977	0.0686974	2.81678	0.00486388	0.0370914	-4.12803
SLC25A15	0.0527478	0.0681721	2.82512	0.00473932	0.0366604	-4.10457
IP6K1	0.0525671	0.622712	0.970089	0.332034	0.69492	-7.61975
B4GALT5	0.0522373	0.0700319	2.73435	0.00626568	0.0450889	-4.35642
B3GNT5	0.0519244	0.0387755	3.63863	0.000276001	0.00363626	-1.4813
KMT5C	0.0517884	0.348197	1.24103	0.214634	0.540505	-7.32049
PSMB4	0.0513223	1.32337	0.695616	0.486692	0.840838	-7.84814
ETHE1	0.051208	1.31171	0.695594	0.486706	0.840838	-7.84816
WDR12	0.0511765	0.179376	1.68948	0.0911709	0.319098	-6.66412
AACS	0.0510527	0.102792	2.22448	0.0261471	0.137926	-5.61852
COX7A2	0.0508216	4.03908	0.580831	0.561372	0.883831	-7.92134
OSGEP	0.0505496	0.804551	0.833234	0.404741	0.771172	-7.74303
ACBD6	0.0503895	0.557036	0.97653	0.328835	0.689808	-7.61349
ZNRD1	0.0503645	1.30124	0.683061	0.49459	0.844035	-7.85679
AMACR	0.0503196	0.0744437	2.56185	0.0104318	0.0677047	-4.81241
PIGX	0.0499782	0.482702	1.03534	0.300544	0.661518	-7.55438
CKB	0.0498387	0.0495119	3.1236	0.00179361	0.0171368	-3.21856
MAPK11	0.0497837	0.104589	2.16245	0.0306162	0.149478	-5.75438
MTRR	0.0495131	0.499594	1.00554	0.314672	0.675399	-7.58476
HIBCH	0.0493244	0.398747	1.11243	0.26599	0.6114	-7.47167
SREBF1	0.0492841	0.18051	1.62431	0.104354	0.343869	-6.77197
ST3GAL2	0.0491846	0.185383	1.59585	0.110566	0.357986	-6.81774
ABHD17B	0.0490213	0.143777	1.80122	0.0717101	0.270877	-6.46933
ESYT2	0.0488868	0.621827	0.899329	0.368507	0.731779	-7.68583
ME2	0.0488739	0.680491	0.866826	0.386066	0.754546	-7.71451
BCKDHB	0.0488643	0.219308	1.46897	0.141885	0.423824	-7.01196
ALG12	0.0482539	0.276494	1.29249	0.196229	0.512472	-7.25537
ATP5F1B	0.048238	3.87009	0.543931	0.586506	0.904744	-7.94207
SLBP	0.0480935	2.45651	0.540451	0.588903	0.905301	-7.94396
SYNJ1	0.0480845	0.216034	1.45127	0.146749	0.430419	-7.03778
CSNK1G2	0.0479637	0.463195	1.00917	0.312925	0.67254	-7.5811
B4GALT1	0.0479084	1.24627	0.658455	0.510267	0.844035	-7.87328
NAXD	0.0478978	0.160564	1.66279	0.0963971	0.328627	-6.70879
ADI1	0.047459	1.23896	0.654777	0.512632	0.844035	-7.87569
RPLP0	0.0474426	8.11975	2.64842	0.00810444	0.055066	-4.58727
DDX42	0.0473511	0.658247	0.850835	0.394889	0.760677	-7.72823
TRMU	0.0472827	0.246567	1.33803	0.180928	0.491111	-7.19553
PPWD1	0.046923	0.778356	0.784347	0.432862	0.787812	-7.78254
NOP14	0.0469203	0.628178	0.861047	0.389241	0.755791	-7.71949
SLC30A7	0.0468752	0.652297	0.847321	0.396844	0.763307	-7.73121
PI4KA	0.0467349	0.396738	1.05521	0.291365	0.649907	-7.53363
ECHDC1	0.0466913	0.88956	0.741984	0.458121	0.818298	-7.81484
ALG6	0.0466348	0.265602	1.27591	0.20203	0.52136	-7.27665
BCAT2	0.0464072	0.240673	1.32995	0.183578	0.495151	-7.20631
NOL9	0.0462775	0.452946	0.985205	0.324556	0.683779	-7.60498
MIGA2	0.0461938	0.185986	1.49986	0.133694	0.406474	-6.96615
HSD17B8	0.0461781	0.29394	1.20582	0.227927	0.553003	-7.36353
KLF4	0.0457974	0.0929572	2.0478	0.0406153	0.181065	-5.99539
PELP1	0.0457467	0.50284	0.927258	0.353823	0.720106	-7.66034
PDE6B	0.0456183	0.130519	1.76854	0.0770122	0.283632	-6.52757
GLCE	0.0451563	0.169789	1.52609	0.12703	0.392848	-6.9265
POLR1A	0.0449934	0.195429	1.43161	0.152298	0.442689	-7.06608
PPIP5K2	0.0448609	0.375306	1.04281	0.29707	0.66036	-7.54662
NADK	0.0447951	0.256993	1.24772	0.212174	0.536812	-7.31218
UQCRQ	0.044732	2.10488	0.524172	0.600175	0.905301	-7.95262
CMAS	0.044451	0.370519	1.04013	0.298316	0.661518	-7.54942
GNG7	0.0442811	0.0702314	2.30185	0.0213718	0.118606	-5.44367
HK2	0.0438068	0.0485177	2.75661	0.00585499	0.0427834	-4.2954
ACYP1	0.0437576	0.165856	1.49554	0.134818	0.407598	-6.97262
WDR36	0.0437313	0.526045	0.867617	0.385633	0.754546	-7.71382
PSMA1	0.0437235	2.17909	0.507192	0.612036	0.905301	-7.96137
TRMT1	0.0436931	0.53895	0.8587	0.390535	0.757011	-7.72151
ABHD5	0.0435259	0.578251	0.825244	0.40926	0.774773	-7.74965
ALG10	0.0434921	0.082016	2.1111	0.0347981	0.163688	-5.86395
CES2	0.0433991	0.302177	1.11589	0.264508	0.608857	-7.46783
SLC25A1	0.0433809	0.596584	0.81691	0.414007	0.779208	-7.75649
EMG1	0.0431955	0.59726	0.811542	0.417081	0.780662	-7.76086
SFTPA2	0.0430533	0.0546677	2.53483	0.0112712	0.0717682	-4.88116
TK2	0.0428709	0.0827	2.0725	0.038254	0.174729	-5.94457
AK5	0.0428644	0.084896	2.03894	0.0414925	0.183461	-6.01348
HACD4	0.0428162	0.649517	0.774041	0.438932	0.796095	-7.79056
CHST2	0.0427378	0.0693734	2.2343	0.0254937	0.136211	-5.59665
PLA2G4C	0.0426773	0.0500595	2.64347	0.00822391	0.0557608	-4.60035
SLC25A11	0.0424293	0.597976	0.797044	0.425452	0.780662	-7.77251
NSDHL	0.0422768	0.152244	1.51755	0.129171	0.396818	-6.93949
PRCC	0.0422724	0.759542	0.714988	0.47464	0.835343	-7.83449
EXOSC1	0.0420618	0.950693	0.647372	0.517412	0.846425	-7.88051
POLR2D	0.0418575	0.748776	0.713191	0.475751	0.835623	-7.83577
LMCD1	0.0416114	0.108127	1.73923	0.0820374	0.296084	-6.57893
PSMB5	0.0415526	0.913315	0.650163	0.515608	0.844835	-7.8787
SUCLA2	0.0415192	0.440812	0.895993	0.370286	0.733108	-7.68882
NAT10	0.0414778	0.258904	1.15197	0.249372	0.589077	-7.42695
MPHOSPH6	0.0414421	0.541032	0.813678	0.415856	0.780646	-7.75912
SLC35A1	0.0414036	0.213955	1.25526	0.209424	0.531515	-7.30275
HNRNPH2	0.0413745	0.501965	0.839303	0.401327	0.767376	-7.73796
AGK	0.0410793	0.326724	1.02018	0.307678	0.66479	-7.56995
EFTUD2	0.0410311	0.475594	0.855251	0.39244	0.759112	-7.72446
SRD5A1	0.0410304	0.124032	1.62361	0.104502	0.343869	-6.7731
TUT7	0.0408809	0.603069	0.764146	0.444805	0.80268	-7.79817
ERO1B	0.0408161	0.666107	0.726356	0.467644	0.828215	-7.82631
PIGO	0.0406199	0.166588	1.39626	0.162679	0.45927	-7.11601
XYLT2	0.0405871	0.0541997	2.41106	0.015931	0.0933679	-5.18672
SACM1L	0.0404685	0.650913	0.731065	0.464763	0.82526	-7.82288
INPP5B	0.040428	0.175996	1.34826	0.177618	0.485117	-7.18181
ACADS	0.0403926	0.191423	1.29835	0.194208	0.508834	-7.24779
NDUFB1	0.0403796	1.02167	0.603692	0.546068	0.869256	-7.90781
GCNT4	0.0401833	0.118179	1.61584	0.106174	0.347936	-6.78568
EXOSC5	0.0401643	0.507569	0.813941	0.415705	0.780646	-7.75891
PITPNM1	0.0400926	0.290753	1.048	0.294674	0.655482	-7.54121
WDR4	0.0398664	0.115933	1.62773	0.103626	0.342008	-6.76641
SF3A3	0.0397456	1.31335	0.539452	0.589592	0.905301	-7.9445
CARM1	0.039554	0.0656633	2.13404	0.0328727	0.157139	-5.81531
PCYT2	0.039361	0.271627	1.06709	0.285967	0.64051	-7.52104
WDR77	0.0393413	0.421453	0.867677	0.3856	0.754546	-7.71377
PSMB6	0.039007	2.49408	0.443257	0.657593	0.913616	-7.99173
PIGA	0.0388946	0.168174	1.32341	0.18574	0.498601	-7.21497
NNT	0.0388941	0.310595	0.988085	0.323144	0.682413	-7.60214
MAN2B2	0.0387946	0.360472	0.914705	0.360377	0.723768	-7.67189
NOTCH2	0.0387355	0.408752	0.865242	0.386935	0.754546	-7.71588
RPS15	0.03872	8.3862	2.92492	0.00345613	0.0286478	-3.81818
GALNT1	0.0384805	0.171642	1.29767	0.194441	0.509034	-7.24867
GLO1	0.0384068	0.670665	0.686121	0.492659	0.844035	-7.8547
HLCS	0.0383106	0.125693	1.50468	0.132451	0.404211	-6.95892
MFSD2A	0.0381609	0.0338107	2.88129	0.00397222	0.0321047	-3.94461
XYLT1	0.0380574	0.080951	1.85372	0.0638196	0.250411	-6.3735
POLA1	0.0378979	0.060887	2.12717	0.0334401	0.159148	-5.82995
SREBF2	0.0377597	0.381931	0.866829	0.386065	0.754546	-7.7145
MGAT4B	0.0377044	0.0998092	1.67117	0.0947307	0.3261	-6.69484
GALT	0.0375874	0.716059	0.651323	0.514859	0.844035	-7.87795
CHST14	0.0375117	0.101389	1.63099	0.102935	0.340842	-6.7611
RPIA	0.0374405	0.859606	0.600876	0.547941	0.870528	-7.90951
AKR1A1	0.0372673	1.00499	0.562092	0.574071	0.894395	-7.93204
YWHAG	0.0371088	0.709024	0.645491	0.518629	0.846425	-7.88173
PSMD10	0.0370737	0.429102	0.812139	0.416738	0.780662	-7.76037
RPL26L1	0.0370581	0.42515	0.810804	0.417505	0.780662	-7.76146
CDK19	0.0369208	0.176294	1.2289	0.219149	0.5442	-7.33546
GALNT2	0.0368805	0.295483	0.953924	0.340154	0.703086	-7.63528
MCEE	0.0368416	0.141599	1.36669	0.171765	0.475804	-7.15682
NPAS2	0.0368038	0.0300878	2.94994	0.00318858	0.0268345	-3.74485
SCAP	0.0365949	0.317288	0.920627	0.357276	0.720106	-7.66646
MTMR2	0.0365025	0.174999	1.22446	0.220819	0.545011	-7.3409
ATP6V1A	0.0364389	0.306658	0.929977	0.352414	0.720106	-7.65782
RRAGA	0.0362488	0.901829	0.570196	0.568563	0.888911	-7.92745
ARSD	0.0362425	0.0591605	2.03794	0.0415924	0.183653	-6.01551
PLCD1	0.0361461	0.213168	1.09522	0.273456	0.621737	-7.49065
GTF2H2	0.0360846	0.1848	1.17398	0.240442	0.574685	-7.40138
IGF1	0.0360644	0.0159126	3.8533	0.000117547	0.00175562	-0.67937
RPL19	0.0358656	8.79878	2.70828	0.00677918	0.0478678	-4.42722
PLD3	0.0357242	0.721128	0.616836	0.537363	0.862601	-7.8998
METTL3	0.0356293	0.175409	1.18701	0.235262	0.566904	-7.38601
MT-CO1	0.0355896	8.84507	2.08241	0.0373404	0.171904	-5.92402
ITPKA	0.035369	0.0109415	4.60306	4.23455e-06	8.47172e-05	2.48036
CPSF3	0.0353357	0.205603	1.09142	0.275126	0.624173	-7.4948
CWC27	0.0352606	0.479938	0.730748	0.464957	0.82526	-7.82311
OAT	0.0352331	1.11223	0.506737	0.612355	0.905301	-7.9616
PCK2	0.0349916	0.204657	1.0855	0.277738	0.628156	-7.50124
RBM5	0.0348996	1.30764	0.473268	0.636036	0.905301	-7.97798
DMGDH	0.0347393	0.0784845	1.72006	0.085465	0.303387	-6.61205
RPL22	0.0344149	7.47581	1.33575	0.181672	0.491895	-7.19858
ACSM3	0.0344009	0.0521609	2.09387	0.0363063	0.1681	-5.90012
HDAC1	0.0342478	1.21607	0.478418	0.632367	0.905301	-7.97553
SPTLC1	0.0339066	0.498391	0.692141	0.488871	0.842783	-7.85055
ST3GAL3	0.033881	0.151468	1.21613	0.223976	0.546806	-7.35106
DPM3	0.0335027	0.633931	0.613798	0.539368	0.864109	-7.90166
PRPF19	0.0333834	0.759307	0.565813	0.571539	0.891843	-7.92994
DGKQ	0.0332415	0.0344449	2.46765	0.0136232	0.0844223	-5.0489
SETDB1	0.0331736	0.2052	1.03063	0.302749	0.661638	-7.55924
B4GALT3	0.0328122	0.576712	0.625787	0.531474	0.856969	-7.89424
ACSS2	0.0326597	0.120507	1.30569	0.1917	0.507222	-7.23824
SMN1	0.0324205	0.0334538	2.45096	0.0142712	0.0869415	-5.08989
SLC27A1	0.0323953	0.0371507	2.32979	0.0198447	0.112442	-5.37907
PHKA2	0.0322912	0.128854	1.26009	0.207677	0.529965	-7.29668
PIK3R5	0.0321252	0.484498	0.661068	0.50859	0.844035	-7.87156
KYAT3	0.0320686	0.355561	0.764657	0.444501	0.802655	-7.79778
DDX47	0.0319725	0.203589	0.993627	0.320438	0.680048	-7.59666
PDE7A	0.0319456	0.81103	0.522872	0.601079	0.905301	-7.9533
MUC12	0.0319066	0.0393069	2.23327	0.0255615	0.136211	-5.59895
PPP2R1B	0.0317108	0.225733	0.938019	0.348266	0.716655	-7.65032
GPAT2	0.0315717	0.0498	1.97763	0.0480087	0.20366	-6.13644
PIK3C2B	0.0314932	0.064669	1.72687	0.0842344	0.300887	-6.60033
GNG2	0.0308586	2.71115	0.339812	0.734008	0.974515	-8.0322
NOL6	0.0306762	0.101492	1.34196	0.17965	0.488462	-7.19027
SLC19A2	0.0306295	0.102776	1.32311	0.185841	0.498601	-7.21537
PIGK	0.0305289	0.289958	0.797776	0.425027	0.780662	-7.77193
MGST3	0.0304481	1.50814	0.393986	0.693603	0.946114	-8.01233
ACSL6	0.0304223	0.202501	0.944663	0.344862	0.711457	-7.64407
CYB5R1	0.0303816	0.498444	0.617394	0.536994	0.862438	-7.89945
HS6ST1	0.0301982	0.0796112	1.495	0.134957	0.407638	-6.97341
PIGM	0.0301777	0.205691	0.930313	0.35224	0.720106	-7.65751
SLC16A3	0.0298602	1.12471	0.426328	0.669882	0.926068	-7.99908
SLC3A2	0.0297993	2.60363	0.331695	0.740129	0.978686	-8.03492
AKT1	0.0297081	0.163377	1.0241	0.305823	0.664325	-7.56595
QTRT1	0.0295586	0.554632	0.575766	0.564791	0.885577	-7.92427
SHPK	0.0295215	0.0352366	2.16778	0.0302081	0.149478	-5.74286
MTOR	0.0294892	0.306866	0.75257	0.451733	0.811566	-7.80694
GMPPA	0.0294097	0.302144	0.759249	0.447728	0.806159	-7.80189
THOC6	0.0294019	0.31219	0.745049	0.456267	0.815643	-7.81256
PPARD	0.0293604	0.161033	1.02118	0.307203	0.664458	-7.56893
ABO	0.0292202	0.0700558	1.53895	0.12386	0.38562	-6.90682
DGKA	0.0291472	1.73856	0.357485	0.720739	0.96606	-8.02604
ACSL1	0.0291402	0.207441	0.895126	0.370749	0.733577	-7.6896
ATP5PO	0.0291388	0.367057	0.687003	0.492103	0.844035	-7.85409
PCTP	0.0290862	0.0721431	1.5017	0.133217	0.405787	-6.96339
XAB2	0.0290623	0.8055	0.478548	0.632275	0.905301	-7.97547
B3GAT3	0.0290496	0.740215	0.495861	0.620007	0.905301	-7.96704
CYSLTR2	0.0285741	0.0566872	1.65756	0.0974493	0.329336	-6.71747
PIKFYVE	0.0285208	0.478644	0.591704	0.554068	0.876622	-7.91497
SLC9A1	0.0284713	0.0878245	1.33699	0.181268	0.491211	-7.19692
TPK1	0.028409	0.271035	0.768206	0.44239	0.799657	-7.79506
CDK8	0.028391	0.230988	0.829475	0.406863	0.772944	-7.74616
LSM11	0.0283716	0.0328429	2.15934	0.0308566	0.149934	-5.76109
DDX39B	0.0280322	0.443806	0.602014	0.547184	0.869951	-7.90882
SESN2	0.0279317	0.559351	0.537303	0.591075	0.905301	-7.94565
GNGT2	0.0278883	0.071624	1.45183	0.146593	0.430353	-7.03697
PSMA6	0.0278795	2.2706	0.321394	0.747921	0.984355	-8.03828
NRF1	0.0278576	0.282629	0.733544	0.463251	0.823585	-7.82106
ADSS	0.0278476	1.71562	0.344243	0.730673	0.97293	-8.03068
AGA	0.0274654	0.460667	0.579839	0.562041	0.883831	-7.92191
CYP2R1	0.0273308	0.375195	0.634432	0.525819	0.852516	-7.8888
TXNRD1	0.027312	0.54011	0.535458	0.59235	0.905301	-7.94664
PHKB	0.0270751	0.329025	0.668337	0.50394	0.844035	-7.86673
KMT5A	0.0269863	0.0843855	1.29687	0.194718	0.509348	-7.24971
WBP4	0.0269684	0.266253	0.733976	0.462987	0.823568	-7.82075
HELZ2	0.0269431	0.240399	0.770367	0.441107	0.798229	-7.7934
MSMO1	0.0269324	0.285819	0.710271	0.477559	0.835623	-7.83785
CAV1	0.0267107	0.0469215	1.65211	0.0985552	0.331003	-6.72648
CHSY1	0.0266927	0.0524853	1.61215	0.106973	0.350203	-6.79163
PRKAR2B	0.0264427	0.0243073	2.30558	0.0211625	0.117646	-5.4351
PNPO	0.0264087	0.0881488	1.2421	0.21424	0.53993	-7.31916
KMT2B	0.0263991	0.199101	0.825543	0.409091	0.774773	-7.74941
PIGH	0.0262094	0.516026	0.523988	0.600303	0.905301	-7.95271
MTMR4	0.0261911	0.194085	0.828114	0.407633	0.773501	-7.74728
ZCRB1	0.0261705	0.750178	0.444832	0.656454	0.91312	-7.99103
PLD6	0.0260729	0.0632581	1.43571	0.151127	0.440074	-7.0602
RPS13	0.0259513	8.39909	1.66104	0.0967496	0.328627	-6.71171
ISG20L2	0.0257829	1.21145	0.359242	0.719425	0.965489	-8.02541
MIF	0.0256542	5.63304	0.371463	0.710304	0.959666	-8.02095
CNOT2	0.0256332	1.44562	0.335996	0.736884	0.975987	-8.03348
LIPE	0.0255187	0.0945925	1.15213	0.249306	0.589077	-7.42676
GAPDH	0.0254467	6.98221	0.527714	0.597714	0.905301	-7.95076
NSD2	0.0253303	0.285302	0.668733	0.503687	0.844035	-7.86647
PIGZ	0.0252904	0.0171824	2.68651	0.00723673	0.050331	-4.48584
ABCD4	0.0252477	0.290096	0.661417	0.508366	0.844035	-7.87133
NUDT7	0.0251296	0.0957138	1.12997	0.258525	0.601925	-7.45202
PPIE	0.0249535	0.688435	0.441067	0.659178	0.914553	-7.99269
TCN2	0.024939	0.0204155	2.41633	0.0157027	0.0930105	-5.17404
MED17	0.0249324	0.579672	0.474485	0.635169	0.905301	-7.97741
TRMT10C	0.0248061	1.41851	0.327593	0.743229	0.980925	-8.03627
ALDH5A1	0.0247531	0.121714	0.985775	0.324277	0.683779	-7.60442
MED23	0.0247489	0.306212	0.629468	0.529063	0.856269	-7.89193
ALG10B	0.0247094	0.035271	1.81386	0.0697403	0.266737	-6.4465
NAGLU	0.0245837	0.0672095	1.31211	0.189525	0.50431	-7.22985
PDSS1	0.0243588	0.10586	1.03778	0.299408	0.661518	-7.55186
NDUFV3	0.024058	0.394798	0.546349	0.584843	0.903037	-7.94076
AK9	0.0239979	0.0887122	1.11112	0.266552	0.61182	-7.47312
COQ5	0.0239947	0.233264	0.699722	0.484123	0.83951	-7.84528
CACNB2	0.0239947	0.0168378	2.48392	0.0130171	0.0812882	-5.0087
GPAT3	0.0239848	0.133044	0.900109	0.368092	0.731779	-7.68513
CA6	0.0239688	0.00950133	3.46944	0.000524592	0.00632046	-2.08111
ARSG	0.0239686	0.144944	0.875546	0.381306	0.749787	-7.70692
EXT1	0.0238792	0.0620033	1.3243	0.185446	0.498366	-7.21379
RPL18A	0.0238379	8.57302	1.60868	0.10773	0.350884	-6.79721
MTMR3	0.0238233	0.327535	0.588868	0.555968	0.877512	-7.91664
SLC2A3	0.0237793	5.07418	0.273083	0.784797	1	-8.05263
LBR	0.0237548	0.967869	0.362272	0.717159	0.964013	-8.02432
GLB1L	0.023711	0.0187822	2.40361	0.0162592	0.0949477	-5.20463
GSTM2	0.0236084	0.217491	0.712022	0.476474	0.835623	-7.83661
CYP51A1	0.0236028	0.527174	0.468867	0.639179	0.905301	-7.98006
RDH11	0.0236006	0.526532	0.468938	0.639128	0.905301	-7.98002
RPS4Y2	0.0233726	0.00490132	4.75878	1.98555e-06	4.23367e-05	3.20651
PDK4	0.0233479	0.00789532	3.55394	0.000381936	0.00485433	-1.78512
NDUFS4	0.023343	0.752767	0.398011	0.690634	0.943104	-8.01074
PIP5K1C	0.0232578	0.169143	0.786924	0.431352	0.786726	-7.78052
PITPNB	0.0231638	0.819461	0.379436	0.704375	0.957986	-8.01796
BOP1	0.0231202	0.292552	0.60558	0.544813	0.868736	-7.90667
L2HGDH	0.0231158	0.0673826	1.23809	0.215724	0.541347	-7.32414
ATP5MF	0.0228647	2.50834	0.2588	0.795797	1	-8.05642
EIF4A1	0.0227735	1.16161	0.323664	0.746202	0.983083	-8.03755
HADHB	0.0226979	0.941926	0.351042	0.725567	0.969317	-8.02832
FUT11	0.0226051	0.244272	0.642448	0.520603	0.848729	-7.88368
SLC19A1	0.0224735	0.146445	0.821876	0.411175	0.776131	-7.75243
CSTF1	0.0224012	0.391195	0.51036	0.609815	0.905301	-7.95976
PUS1	0.0223843	0.178761	0.74176	0.458257	0.818298	-7.81501
MBOAT2	0.0223816	0.0179337	2.27254	0.0230835	0.126012	-5.51062
SLC25A16	0.022337	0.221355	0.667752	0.504314	0.844035	-7.86712
HDDC3	0.0222189	0.29486	0.578214	0.563138	0.884697	-7.92285
MCCC1	0.0221739	0.260468	0.612787	0.540037	0.864752	-7.90228
RPL28	0.022093	9.03219	2.11292	0.034642	0.16319	-5.86011
MME	0.0219466	0.0207268	2.09603	0.0361138	0.1681	-5.89559
PDE8B	0.0217954	0.00660315	3.7698	0.000164679	0.00236161	-0.996724
NFS1	0.0216591	0.135097	0.823386	0.410316	0.774961	-7.75118
SPCS1	0.0214912	3.56962	0.23979	0.8105	1	-8.06116
TM7SF2	0.0213718	0.151951	0.764585	0.444544	0.802655	-7.79783
RPS4X	0.0212156	8.52696	1.38848	0.165034	0.463899	-7.12683
PRPF38A	0.0211926	1.13437	0.30441	0.760824	0.992287	-8.04359
NUDT19	0.0211643	0.0688607	1.12719	0.2597	0.602927	-7.45516
SLC27A3	0.0211465	0.0579055	1.20739	0.22732	0.553003	-7.36163
ASNS	0.0208838	0.302397	0.537076	0.591232	0.905301	-7.94578
MAGOHB	0.0208621	0.502087	0.424501	0.671213	0.926441	-7.99986
PRIM2	0.020833	0.22336	0.620491	0.534954	0.860013	-7.89754
THOC1	0.0208146	0.434265	0.45127	0.651809	0.910173	-7.98814
NDUFA7	0.0207136	0.356111	0.494767	0.62078	0.905301	-7.96759
MED22	0.0206156	0.0639679	1.13628	0.255876	0.600327	-7.44488
ST8SIA6	0.0205053	0.0211814	1.91249	0.0558526	0.227696	-6.26297
FMO5	0.0204806	0.0281994	1.70573	0.0881009	0.31104	-6.63656
RPL7	0.0204382	6.63791	0.425314	0.67062	0.926068	-7.99951
CSTF2T	0.0204006	0.475417	0.424159	0.671462	0.926441	-8
INHBA	0.0203744	0.0185842	2.04628	0.0407646	0.181232	-5.99849
PTGR1	0.0203549	0.0432132	1.30318	0.192554	0.50778	-7.24151
OSBPL6	0.0203526	0.00826225	3.10338	0.00192063	0.0182544	-3.28138
PIK3C2A	0.0200839	0.297918	0.519417	0.603486	0.905301	-7.9551
GCLC	0.0200757	0.191447	0.639319	0.522636	0.849508	-7.88569
LGMN	0.0199732	0.192563	0.629854	0.52881	0.856269	-7.89169
SF3A1	0.0199189	2.66086	0.22202	0.824304	1	-8.06526
ENGASE	0.0195332	0.116133	0.796147	0.425973	0.780662	-7.77322
PFAS	0.0195305	0.0471394	1.25564	0.209287	0.531515	-7.30227
PIGQ	0.0194512	0.15911	0.681652	0.495481	0.844035	-7.85775
TRIB3	0.0193272	0.0576063	1.11069	0.266739	0.61182	-7.47361
POLR3A	0.0192943	0.196065	0.607227	0.543719	0.868076	-7.90567
SF3B3	0.0192781	0.722989	0.332494	0.739526	0.978287	-8.03465
NDUFC1	0.0190967	1.50965	0.24658	0.80524	1	-8.05951
NDC1	0.018953	0.1232	0.753054	0.451442	0.811493	-7.80657
NDST2	0.0187052	0.170263	0.634826	0.525562	0.852516	-7.88855
SAMD8	0.0186953	0.214397	0.564422	0.572484	0.892888	-7.93073
MINPP1	0.018681	0.152996	0.668883	0.503591	0.844035	-7.86637
CBR3	0.0186342	0.224483	0.550861	0.581746	0.901262	-7.93828
IDUA	0.0185998	0.13187	0.715914	0.474068	0.835029	-7.83383
OSBPL5	0.0184985	0.0141959	2.16175	0.0306704	0.149478	-5.75589
ACAD8	0.0184214	0.220048	0.551884	0.581045	0.900605	-7.93772
MED10	0.0183686	1.88475	0.221668	0.824579	1	-8.06534
GSTA4	0.0182825	0.0143173	2.11315	0.0346225	0.16319	-5.85963
GNAI1	0.0182726	0.01267	2.19669	0.0280746	0.144428	-5.67987
PPT2	0.0181043	0.0192514	1.7904	0.0734308	0.274497	-6.48872
DERA	0.0179671	0.295226	0.467551	0.64012	0.905301	-7.98067
UAP1L1	0.0179383	0.0322233	1.37588	0.168901	0.470687	-7.14423
AAAS	0.0178434	0.260702	0.493598	0.621605	0.905301	-7.96816
TYMS	0.0178309	0.0502385	1.10702	0.268323	0.614044	-7.47767
SEM1	0.0178114	2.43127	0.201917	0.839987	1	-8.06952
MMAA	0.0177952	0.0946535	0.802724	0.422161	0.780662	-7.76797
PAPSS2	0.0175929	0.0157517	1.8943	0.0582256	0.234713	-6.29756
UQCRFS1	0.017411	2.67707	0.195207	0.845237	1	-8.07085
ABCA1	0.0173434	0.117669	0.700297	0.483765	0.83951	-7.84488
MTMR1	0.0173004	0.0873958	0.81347	0.415975	0.780646	-7.75929
COX18	0.0172845	0.116091	0.704512	0.481137	0.837824	-7.84192
SMPD3	0.0172217	0.0326735	1.31894	0.187232	0.500143	-7.22088
PLCH2	0.0171129	0.0457529	1.10468	0.269337	0.615166	-7.48026
DDAH2	0.0170217	0.232935	0.496298	0.6197	0.905301	-7.96683
PSPH	0.0170186	0.0779999	0.843481	0.398988	0.765149	-7.73445
KMT2D	0.0169214	0.274161	0.455257	0.648938	0.908121	-7.98634
PIK3CG	0.0168048	0.332722	0.411114	0.681001	0.935222	-8.00545
DHX38	0.0167848	0.494413	0.343177	0.731475	0.973198	-8.03105
MED20	0.0166456	0.0705974	0.869709	0.384488	0.753631	-7.712
MED26	0.0165914	0.194354	0.525204	0.599457	0.905301	-7.95208
CMPK2	0.0165447	0.135753	0.623855	0.532743	0.858161	-7.89545
NDUFA10	0.0164501	1.04912	0.243941	0.807284	1	-8.06016
NUP37	0.0164219	0.238026	0.474642	0.635057	0.905301	-7.97733
SERINC2	0.0163924	0.0130686	1.96905	0.0489859	0.206186	-6.15335
PPIL1	0.0163404	0.237295	0.471979	0.636956	0.905301	-7.97859
AGMAT	0.0163323	0.141763	0.607733	0.543384	0.867968	-7.90537
SLC25A44	0.0163297	0.335859	0.401505	0.68806	0.941724	-8.00935
RBMX	0.0163107	2.88008	0.179508	0.857544	1	-8.07379
MECR	0.0163064	0.110541	0.684637	0.493595	0.844035	-7.85571
PGM1	0.0162708	0.438967	0.351635	0.725123	0.969123	-8.02811
ARSK	0.016254	0.106742	0.688838	0.490947	0.844015	-7.85283
NUDT18	0.01621	0.245809	0.459794	0.645678	0.906283	-7.98426
ASRGL1	0.01619	0.02093	1.5587	0.119112	0.374434	-6.87627
OCRL	0.0161702	0.0107318	2.14085	0.0323195	0.155843	-5.80079
PANK3	0.0161009	0.19378	0.509073	0.610717	0.905301	-7.96041
ADAMTSL4	0.0160504	0.0083464	2.4286	0.0151813	0.0911162	-5.14434
SETMAR	0.0159669	0.0977987	0.708392	0.478725	0.835623	-7.83918
PHKA1	0.0159088	0.00940916	2.23008	0.0257729	0.13671	-5.60607
OLAH	0.0158973	0.00375755	3.60084	0.00031932	0.00412317	-1.61775
ALDH1B1	0.015848	0.0293362	1.28714	0.198088	0.515182	-7.26227
NUP54	0.0158147	0.602227	0.296094	0.767167	0.996548	-8.04608
FH	0.0157953	0.295157	0.411375	0.68081	0.935222	-8.00534
B4GAT1	0.0157217	0.0312998	1.21159	0.225708	0.550427	-7.35656
SLC35D1	0.0156764	0.234322	0.453722	0.650043	0.908882	-7.98704
LIPA	0.0156093	0.497502	0.318961	0.749765	0.985797	-8.03906
ST20-MTHFS	0.0155973	0.0633535	0.862584	0.388395	0.755122	-7.71817
DCPS	0.0153938	0.491469	0.317248	0.751065	0.986705	-8.0396
RBM17	0.0153589	1.67623	0.19218	0.847607	1	-8.07143
SLC22A5	0.0152919	0.0853765	0.719028	0.472147	0.832822	-7.8316
THTPA	0.0151055	0.2038	0.469083	0.639024	0.905301	-7.97995
EXOC1	0.0150573	0.403821	0.337853	0.735484	0.975329	-8.03286
GAMT	0.014993	0.395107	0.338801	0.73477	0.97478	-8.03254
AZIN1	0.0149854	1.22799	0.207722	0.835452	1	-8.06833
RFT1	0.0148357	0.180317	0.490478	0.62381	0.905301	-7.9697
SDC2	0.0147807	0.0150139	1.63126	0.102878	0.340842	-6.76066
AASS	0.0147632	0.0185139	1.48954	0.136389	0.41158	-6.98156
CGA	0.0147561	0.00575656	2.57343	0.0100894	0.065794	-4.78272
NDUFB4	0.0146913	2.59445	0.165381	0.868649	1	-8.07622
NEU4	0.0146371	0.0160315	1.63039	0.103062	0.340842	-6.76208
ZMPSTE24	0.0146056	0.430831	0.318258	0.750298	0.986097	-8.03928
NMNAT1	0.0142852	0.0462292	0.914175	0.360656	0.723768	-7.67238
UPRT	0.0142499	0.268695	0.38775	0.698213	0.951201	-8.01477
GPD2	0.0141734	0.0831874	0.677582	0.498058	0.844035	-7.86051
PARP16	0.0140895	0.191194	0.448946	0.653484	0.911265	-7.98919
GPX2	0.0140545	0.029409	1.07625	0.281849	0.633916	-7.51122
LYPLA2	0.0139083	0.846248	0.224759	0.822173	1	-8.06465
SLC30A6	0.0138151	0.269702	0.375352	0.70741	0.958794	-8.0195
SUV39H1	0.0136367	0.10495	0.583483	0.559586	0.88211	-7.9198
ACO1	0.0135914	0.0802924	0.664796	0.506202	0.844035	-7.86909
PIK3CA	0.0135064	0.201946	0.421549	0.673367	0.928126	-8.0011
GLS2	0.0134842	0.0411948	0.918146	0.358573	0.721823	-7.66874
YBX1	0.0134397	5.24942	0.17694	0.85956	1	-8.07424
GALNT4	0.0133837	0.0174138	1.40058	0.161381	0.457524	-7.10997
FAU	0.0132868	8.08779	0.906503	0.3647	0.728725	-7.67936
RPS11	0.013208	6.2669	0.232952	0.815805	1	-8.06277
ISYNA1	0.0130298	0.291022	0.339465	0.734269	0.974515	-8.03231
DOLK	0.0129704	0.0776775	0.64544	0.518663	0.846425	-7.88176
POLR2J2	0.0128277	0.0243929	1.134	0.256834	0.601009	-7.44747
INPP5A	0.0128129	0.0159738	1.4002	0.161496	0.457524	-7.1105
SELENOI	0.0127292	0.40785	0.284143	0.776309	1	-8.04955
PRKAR1A	0.0125204	2.03789	0.147009	0.883129	1	-8.07909
GNE	0.0122487	0.12481	0.48169	0.630041	0.905301	-7.97397
HPSE	0.0122258	0.175891	0.406328	0.684513	0.93824	-8.0074
GRHL1	0.0121839	0.0110661	1.62358	0.104508	0.343869	-6.77315
GNG8	0.0120845	0.0321883	0.914202	0.360641	0.723768	-7.67235
MPI	0.0120781	0.282178	0.321209	0.748061	0.984355	-8.03834
ALDH4A1	0.0120293	0.015105	1.35532	0.175358	0.482458	-7.17228
SUCLG1	0.0119823	1.11795	0.173686	0.862117	1	-8.07481
ENTPD5	0.0119633	0.058001	0.686532	0.4924	0.844035	-7.85441
DHX37	0.011963	0.140795	0.443733	0.657249	0.913616	-7.99151
ST8SIA1	0.0118342	0.169047	0.39863	0.690178	0.943104	-8.0105
PDXP	0.0116188	0.0902951	0.533384	0.593784	0.905301	-7.94775
RPS14	0.0116165	8.71385	0.897987	0.369223	0.731779	-7.68703
GBGT1	0.011611	0.0198281	1.13625	0.25589	0.600327	-7.44492
ABHD17C	0.0115718	0.037165	0.830328	0.406381	0.772935	-7.74545
MED8	0.0113937	0.670372	0.203581	0.838687	1	-8.06918
PIGC	0.0113668	0.522358	0.226109	0.821123	1	-8.06434
MAN2A2	0.011217	0.0953989	0.499748	0.617268	0.905301	-7.96511
SLC26A2	0.0112061	0.0999942	0.491468	0.623111	0.905301	-7.96921
MVK	0.0111819	0.148044	0.406347	0.6845	0.93824	-8.00739
CACNA1A	0.0111358	0.005499	2.03236	0.0421539	0.184872	-6.02685
PLD2	0.0111011	0.0507414	0.679098	0.497098	0.844035	-7.85949
SMAD4	0.0110322	0.305375	0.281953	0.777987	1	-8.05017
POLR2J3	0.0107332	0.276207	0.288172	0.773223	1	-8.0484
PLA2G4A	0.0106913	0.00266454	3.05491	0.00225949	0.0205703	-3.43032
U2AF1L4	0.0106144	0.607443	0.197747	0.843249	1	-8.07035
FECH	0.0105487	0.102581	0.456867	0.64778	0.907284	-7.98561
GPC1	0.0104698	0.0207559	0.997563	0.318525	0.679617	-7.59274
COX6A1	0.0104374	4.54744	0.126367	0.899445	1	-8.08191
PRKACA	0.0104332	0.088618	0.486099	0.626912	0.905301	-7.97183
PLPP6	0.0104181	0.0544739	0.615141	0.538481	0.863968	-7.90084
SLC25A10	0.0102604	0.0128408	1.25555	0.209321	0.531515	-7.30239
OSBPL10	0.0101741	0.0403793	0.699917	0.484002	0.83951	-7.84514
HYAL2	0.0101492	0.0536472	0.604586	0.545473	0.868736	-7.90727
HMBS	0.0101363	0.120494	0.406148	0.684646	0.93824	-8.00747
CD320	0.0101343	0.75055	0.171469	0.86386	1	-8.0752
POMT2	0.0100604	0.0302392	0.801659	0.422777	0.780662	-7.76882
NPR2	0.0100423	0.00936744	1.41105	0.158274	0.453452	-7.09528
ISPD	0.0100222	0.0083358	1.51762	0.129154	0.396818	-6.93938
FUCA2	0.010008	0.262372	0.275424	0.782999	1	-8.05199
PDE6G	0.00996919	0.00529835	1.89293	0.0584072	0.235152	-6.30014
LAP3	0.00996044	0.994201	0.150345	0.880497	1	-8.07859
HMMR	0.00993302	0.0210127	0.952014	0.341122	0.704637	-7.6371
RRP1	0.00990294	0.390529	0.226047	0.821171	1	-8.06436
TMEM86B	0.00989369	0.0184404	1.00128	0.316724	0.67756	-7.58903
GTPBP3	0.00985397	0.173559	0.329654	0.741671	0.979924	-8.03559
G6PC3	0.00980107	0.141272	0.364024	0.715851	0.963885	-8.02368
TP63	0.00978512	0.00946409	1.36277	0.172998	0.477993	-7.16216
VAPB	0.00978105	0.45568	0.208101	0.835156	1	-8.06825
ST3GAL4	0.00976855	0.0431475	0.651824	0.514535	0.844035	-7.87762
TST	0.00958156	0.0303553	0.750426	0.453023	0.812533	-7.80855
ST6GALNAC3	0.00956732	0.038648	0.673866	0.500418	0.844035	-7.86302
CPE	0.00931745	0.0329219	0.696847	0.485921	0.840379	-7.84729
CSTF3	0.0091834	0.134265	0.348044	0.727817	0.970215	-8.02937
RPL10	0.00903255	9.34379	0.834085	0.404261	0.770711	-7.74233
KYAT1	0.00902834	0.030484	0.713776	0.475389	0.835623	-7.83536
ACSBG1	0.00902244	0.00586012	1.6548	0.0980076	0.329847	-6.72203
GCAT	0.00894701	0.0173253	0.939537	0.347487	0.715504	-7.64889
KMO	0.00879363	0.0155084	0.987963	0.323204	0.682413	-7.60227
ATP6V1G3	0.00877505	0.00154654	3.0588	0.00223036	0.0204776	-3.41844
DHFR2	0.00875375	0.0608897	0.491529	0.623067	0.905301	-7.96918
VKORC1	0.00874213	0.152349	0.312782	0.754455	0.989955	-8.04101
PAFAH2	0.00873446	0.0393676	0.609547	0.542181	0.866902	-7.90426
PTGR2	0.00868922	0.0365381	0.62868	0.529578	0.856469	-7.89243
DGKI	0.00863076	0.00152111	3.04907	0.00230383	0.0208568	-3.44811
MED1	0.00862203	0.555179	0.167355	0.867096	1	-8.07589
CYP4F11	0.00849886	0.00641574	1.42691	0.153648	0.445414	-7.07278
HTD2	0.00848385	0.221497	0.252662	0.800537	1	-8.05799
RPP25	0.00848148	0.0701859	0.445282	0.656129	0.913059	-7.99083
ADCY1	0.00847495	0.00341585	2.08686	0.0369359	0.170526	-5.91476
SGMS2	0.00846285	0.0148461	0.94589	0.344236	0.710617	-7.64291
PPIP5K1	0.00825335	0.0614844	0.46194	0.644139	0.905301	-7.98328
ENPP2	0.00812666	0.0420699	0.546721	0.584587	0.903037	-7.94055
ATP6AP1	0.00812104	0.977908	0.123658	0.90159	1	-8.08225
TSEN2	0.00803876	0.0760171	0.402547	0.687293	0.941072	-8.00893
ACE	0.00797623	0.0245475	0.699942	0.483986	0.83951	-7.84513
PPARGC1B	0.00797231	0.0368921	0.576594	0.564232	0.885301	-7.92379
RUFY1	0.0079494	0.499929	0.161728	0.871525	1	-8.07682
PPP2CB	0.00790773	0.126463	0.30974	0.756768	0.990215	-8.04195
PAN3	0.00786465	0.27751	0.20993	0.833728	1	-8.06787
XPOT	0.00782998	0.306838	0.199527	0.841856	1	-8.07
TNFSF13	0.00782029	0.0156112	0.854034	0.393115	0.759112	-7.7255
MTM1	0.00780877	0.233204	0.226629	0.820719	1	-8.06423
FDX2	0.00777753	0.0945377	0.349623	0.726632	0.970032	-8.02882
GPAM	0.00771853	0.0416184	0.519846	0.603187	0.905301	-7.95487
ADAMTS6	0.00769976	0.0834451	0.370772	0.710818	0.959666	-8.0212
GAA	0.00762409	0.110744	0.320542	0.748567	0.98462	-8.03855
ADAMTSL5	0.0076087	0.0314334	0.591086	0.554482	0.876622	-7.91534
BYSL	0.007584	0.0797288	0.3747	0.707895	0.958794	-8.01974
ATP6V0A1	0.00757888	0.0411727	0.51154	0.608988	0.905301	-7.95915
PFKFB2	0.00750917	0.0151681	0.843032	0.399239	0.765149	-7.73483
SLC2A1	0.00739764	0.155562	0.261057	0.794056	1	-8.05584
SLU7	0.00736195	1.1009	0.106658	0.915063	1	-8.0842
GALNT18	0.00731683	0.00769409	1.14297	0.253089	0.595688	-7.43727
TFIP11	0.00730204	0.917439	0.113954	0.909277	1	-8.0834
SPTLC3	0.00719629	0.00761696	1.13581	0.256074	0.600327	-7.44542
MBOAT4	0.00707517	0.00306216	1.76045	0.0783745	0.287268	-6.54185
CHST3	0.00706288	0.00324145	1.66024	0.0969092	0.328627	-6.71303
ME3	0.00704507	0.0266653	0.593661	0.552757	0.875546	-7.91381
POMGNT1	0.00704129	0.164005	0.244009	0.807231	1	-8.06014
B3GNT2	0.00699878	0.750509	0.118231	0.905888	1	-8.0829
GZMH	0.0069094	0.0229845	0.614715	0.538762	0.863974	-7.9011
RDH5	0.00684668	0.00313233	1.66614	0.0957292	0.327953	-6.70323
PLA2G7	0.00682829	0.00398705	1.45326	0.146194	0.429653	-7.03488
ELOVL6	0.00682182	0.0277709	0.560813	0.574943	0.895	-7.93276
G0S2	0.00679427	0.062746	0.36111	0.718028	0.964013	-8.02474
CACNB3	0.00667128	0.0391544	0.468476	0.639458	0.905301	-7.98024
GPC3	0.00662074	0.0069827	1.08322	0.278745	0.629117	-7.5037
ATP12A	0.00658071	0.00203986	2.11791	0.034217	0.161894	-5.84957
LPCAT2	0.00657745	0.0131184	0.786503	0.431599	0.786733	-7.78085
SEC24D	0.00653054	0.277327	0.175195	0.860932	1	-8.07455
UST	0.00647337	0.033801	0.483995	0.628404	0.905301	-7.97285
MTF1	0.00637526	0.390614	0.144835	0.884846	1	-8.07941
NCOA6	0.00631587	0.17073	0.213774	0.83073	1	-8.06705
AFMID	0.00629354	0.0248417	0.554737	0.579092	0.899151	-7.93614
HMGCL	0.00628497	0.160544	0.219724	0.826092	1	-8.06577
ACOT11	0.00611238	0.00724389	1.01654	0.309409	0.666999	-7.57366
CEMIP	0.00607845	0.00466238	1.20574	0.227958	0.553003	-7.36363
EBP	0.00606617	0.542565	0.119211	0.905111	1	-8.08279
ZDHHC2	0.00605307	0.268074	0.164543	0.869308	1	-8.07636
MUC1	0.00604608	0.0305528	0.476445	0.633772	0.905301	-7.97648
ITPK1	0.00598712	0.250815	0.168075	0.866529	1	-8.07577
POLA2	0.00587426	0.112555	0.243767	0.807418	1	-8.0602
OMD	0.00574162	0.00389207	1.25563	0.209291	0.531515	-7.30228
POLR3B	0.00567828	0.134785	0.215648	0.829268	1	-8.06665
EXOSC7	0.00565627	0.475039	0.117735	0.906281	1	-8.08296
SDC3	0.00565383	0.00375027	1.28448	0.199014	0.515995	-7.26568
PRKAB1	0.00564398	0.236345	0.162757	0.870714	1	-8.07665
ALDH1A1	0.00557965	0.018273	0.557137	0.577451	0.898473	-7.93481
DHODH	0.00556673	0.0978137	0.247866	0.804245	1	-8.05919
FBP1	0.00554698	0.123512	0.219101	0.826577	1	-8.0659
PIGU	0.00551171	0.138844	0.206056	0.836753	1	-8.06867
ACACA	0.00550918	0.191825	0.176271	0.860086	1	-8.07436
PIGW	0.00547064	0.0585988	0.3152	0.752619	0.987946	-8.04025
RXRA	0.00531758	0.0597779	0.302264	0.762459	0.993087	-8.04424
FPGT	0.00528513	0.0298593	0.421307	0.673543	0.928126	-8.00121
PTGS1	0.0052537	0.00360616	1.23911	0.215346	0.541347	-7.32287
B3GAT2	0.0051952	0.0127473	0.639271	0.522667	0.849508	-7.88572
LPL	0.00506048	0.00479517	0.984241	0.32503	0.68404	-7.60593
PPP2R1A	0.00505435	1.90933	0.0609044	0.951437	1	-8.08803
NADK2	0.00498443	0.0601615	0.281357	0.778445	1	-8.05034
SCD5	0.00498056	0.00928114	0.707326	0.479387	0.836218	-7.83994
CDC40	0.00493374	1.0057	0.0740649	0.940961	1	-8.08714
CLOCK	0.00491138	0.144385	0.17899	0.857951	1	-8.07388
ALOX12B	0.00484066	0.00447882	1.00798	0.313499	0.673327	-7.58231
GSTA1	0.00483109	0.00866258	0.704183	0.481342	0.837824	-7.84215
IP6K3	0.0048271	0.000850741	2.16243	0.0306177	0.149478	-5.75442
HS2ST1	0.00482526	0.263269	0.132803	0.894353	1	-8.08107
CHPF	0.00475	0.203549	0.147626	0.882642	1	-8.079
GPC5	0.00474281	0.000835885	2.16243	0.0306181	0.149478	-5.75443
PLA2G2D	0.00469671	0.00082776	2.16242	0.0306183	0.149478	-5.75444
CHST1	0.00463567	0.00450333	0.956269	0.338969	0.701531	-7.63305
MTHFD2L	0.00458978	0.166701	0.157705	0.874694	1	-8.07746
DNMT3B	0.00456362	0.000804303	2.16241	0.0306189	0.149478	-5.75445
AK1	0.00454506	0.0184264	0.45942	0.645947	0.906283	-7.98444
TAS2R10	0.00452998	0.000798376	2.16241	0.0306191	0.149478	-5.75446
COX8C	0.00451761	0.000796195	2.16241	0.0306192	0.149478	-5.75446
LIPG	0.00449726	0.000792609	2.16241	0.0306193	0.149478	-5.75446
ABCG2	0.00448788	0.00831003	0.679986	0.496535	0.844035	-7.85888
SLC25A2	0.00448704	0.000790808	2.16241	0.0306193	0.149478	-5.75447
ST6GALNAC5	0.0044855	0.00532896	0.84581	0.397687	0.764021	-7.73249
INSIG2	0.00441776	0.3333	0.10849	0.91361	1	-8.08401
GRM8	0.00441044	0.000777307	2.1624	0.0306198	0.149478	-5.75448
CYB5R2	0.00440363	0.00836263	0.664563	0.506351	0.844035	-7.86924
NOS1	0.00434246	0.000765325	2.1624	0.0306202	0.149478	-5.75449
TBL3	0.00431697	0.269692	0.117358	0.90658	1	-8.083
ASMT	0.00431075	0.00801081	0.678071	0.497748	0.844035	-7.86018
PHGDH	0.0043106	0.0374934	0.310329	0.75632	0.990215	-8.04177
DIO1	0.00429935	0.000757729	2.1624	0.0306204	0.149478	-5.7545
GUCY1A2	0.0042988	0.00166369	1.38523	0.166025	0.46467	-7.13134
B4GALT6	0.00422542	0.000744699	2.16239	0.0306209	0.149478	-5.75451
COX6B2	0.00422542	0.000744699	2.16239	0.0306209	0.149478	-5.75451
ABCA3	0.00422252	0.0370024	0.301092	0.763353	0.993586	-8.04459
ABCB4	0.00413204	0.000728241	2.16238	0.0306215	0.149478	-5.75453
GALNT13	0.00413009	0.000727898	2.16238	0.0306215	0.149478	-5.75453
BCAN	0.00412845	0.000727609	2.16238	0.0306215	0.149478	-5.75453
CACNA1E	0.00412667	0.000727295	2.16238	0.0306216	0.149478	-5.75453
ACSM1	0.00412614	0.00555129	0.749417	0.453631	0.813173	-7.8093
PAOX	0.004086	0.105345	0.174165	0.861741	1	-8.07473
EZH1	0.00400597	0.273435	0.107233	0.914607	1	-8.08414
NAT1	0.0039873	0.0954208	0.179203	0.857783	1	-8.07384
TAS2R19	0.00394568	0.00154187	1.37286	0.169838	0.472866	-7.14837
THEM5	0.0039308	0.00158908	1.32976	0.183638	0.495151	-7.20655
POC1B-GALNT4	0.00391673	0.06056	0.219622	0.826171	1	-8.06579
CHST12	0.00389322	0.343854	0.0936385	0.925399	1	-8.0855
SLC44A4	0.00385853	0.000680037	2.16235	0.0306236	0.149478	-5.75459
LDHC	0.00381193	0.00144864	1.40857	0.159005	0.454746	-7.09876
GLP1R	0.00378429	0.00150745	1.34843	0.177562	0.485117	-7.18158
MIGA1	0.00375265	0.248029	0.105727	0.915802	1	-8.0843
PANK4	0.00365789	0.0875373	0.170928	0.864285	1	-8.07529
CRYM	0.00364142	0.000641773	2.16233	0.0306256	0.149478	-5.75464
ALPL	0.00363603	0.00151023	1.29576	0.195099	0.509932	-7.25114
PRKAR1B	0.00363044	0.251511	0.102284	0.918534	1	-8.08466
DHFR	0.00359649	0.131759	0.138049	0.890206	1	-8.08036
PLPP4	0.00359123	0.00151656	1.27512	0.202307	0.52136	-7.27764
PSMB2	0.00356082	1.40315	0.0473092	0.962268	1	-8.08877
IGF2BP2	0.00353064	0.00924883	0.502475	0.615349	0.905301	-7.96375
PITPNM3	0.00353	0.00157377	1.20877	0.22679	0.552236	-7.35997
AANAT	0.00352994	0.00152608	1.24617	0.212741	0.537561	-7.3141
SPTSSB	0.00349606	0.00167568	1.12336	0.261322	0.604109	-7.45947
RPLP1	0.0034363	9.42128	0.273412	0.784545	1	-8.05254
CTSD	0.00343149	0.473763	0.0714116	0.943072	1	-8.08734
MAOB	0.00340455	0.00161865	1.13272	0.25737	0.601045	-7.44892
PFKFB1	0.00340001	0.00151963	1.20574	0.227957	0.553003	-7.36362
TPO	0.00336974	0.00150481	1.20677	0.227561	0.553003	-7.36238
GPC2	0.00336742	0.0192271	0.333605	0.738687	0.977576	-8.03428
GDPD3	0.00333784	0.0153189	0.370742	0.71084	0.959666	-8.02122
SLC22A1	0.00330224	0.00155033	1.14738	0.251261	0.592245	-7.43222
GALNT9	0.00327148	0.00139974	1.25893	0.208098	0.529965	-7.29815
STAR	0.00324528	0.00158062	1.10499	0.269202	0.615166	-7.47992
PIGP	0.00324368	0.640831	0.0589306	0.953009	1	-8.08815
PLCG2	0.0031689	0.0144896	0.362439	0.717034	0.964013	-8.02426
CTPS1	0.0031626	0.209846	0.097208	0.922564	1	-8.08516
KCNS3	0.00315498	0.00510532	0.621207	0.534483	0.859683	-7.89709
ENTPD3	0.00310422	0.00152143	1.09786	0.272303	0.620194	-7.48776
VAMP2	0.00310374	1.20046	0.0433023	0.965462	1	-8.08895
GTF2F1	0.00310314	1.14156	0.0443258	0.964646	1	-8.0889
PIP5K1B	0.00302319	0.0100258	0.414172	0.678761	0.933332	-8.00418
LCAT	0.00291088	0.00710665	0.467567	0.640108	0.905301	-7.98066
SLC26A1	0.00290885	0.0101632	0.391767	0.695242	0.947951	-8.01321
AMDHD2	0.00282204	0.220307	0.0844367	0.932712	1	-8.08632
HAS2	0.0027945	0.0022459	0.819922	0.412288	0.777327	-7.75403
PDE3A	0.00277912	0.00255623	0.717282	0.473223	0.833995	-7.83285
ATP6V0A4	0.00273691	0.00224103	0.804332	0.421232	0.780662	-7.76668
ADAMTS5	0.00270106	0.0024137	0.73823	0.460399	0.820845	-7.81762
FDXR	0.0026928	0.148904	0.0972895	0.922499	1	-8.08516
CYP4F22	0.00261977	0.0114342	0.337417	0.735812	0.975365	-8.03301
RCE1	0.00260147	0.687655	0.0458435	0.963436	1	-8.08884
SNRNP48	0.00258363	0.313857	0.0651399	0.948064	1	-8.08777
PEX11A	0.00257568	0.0154094	0.284402	0.77611	1	-8.04948
ACOXL	0.00254108	0.0021958	0.763108	0.445424	0.802902	-7.79896
CHST15	0.00253153	0.0134558	0.303466	0.761544	0.992766	-8.04388
PHKG1	0.00248567	0.0104165	0.339996	0.733869	0.974515	-8.03213
HK3	0.00247461	0.00222445	0.734223	0.462837	0.823568	-7.82057
GPX8	0.00246684	0.00326785	0.573353	0.566423	0.886762	-7.92565
ACER2	0.00246123	0.0414127	0.166492	0.867774	1	-8.07604
CYP4B1	0.00240204	0.00214723	0.738156	0.460443	0.820845	-7.81767
ENPP1	0.00239786	0.00130357	0.984923	0.324695	0.683779	-7.60526
AMPD3	0.00238977	0.176463	0.0796728	0.9365	1	-8.08671
SF3B2	0.00237598	2.96236	0.0262996	0.979019	1	-8.08954
MUC13	0.00233718	0.00237948	0.64757	0.517284	0.846425	-7.88038
LARGE1	0.0023048	0.0022452	0.676908	0.498486	0.844035	-7.86097
RPS3A	0.00226533	8.55248	0.137792	0.890408	1	-8.0804
LRTOMT	0.00220358	0.0323198	0.168428	0.866252	1	-8.07571
GLDC	0.00217197	0.00206841	0.687058	0.492068	0.844035	-7.85405
CUBN	0.00215675	0.0247992	0.18746	0.851305	1	-8.07233
INMT	0.00208774	0.0023186	0.593312	0.552991	0.875546	-7.91402
DGAT2	0.00208445	0.00306916	0.516585	0.605462	0.905301	-7.95656
RIMKLA	0.00207509	0.00305402	0.517013	0.605163	0.905301	-7.95634
NUDT13	0.00206628	0.00762812	0.325605	0.744733	0.981969	-8.03692
RPP40	0.00203021	0.088882	0.0949375	0.924367	1	-8.08538
APOM	0.00201521	0.0347546	0.149883	0.880861	1	-8.07866
FAAH	0.00199061	0.00668212	0.340284	0.733652	0.974515	-8.03203
NUDT10	0.00198393	0.00692065	0.326619	0.743966	0.981357	-8.03659
VAC14	0.00198327	0.272021	0.0535177	0.957321	1	-8.08845
GPC4	0.00197128	0.00321574	0.466911	0.640578	0.905301	-7.98097
CSPG5	0.00195494	0.00233616	0.544484	0.586126	0.904587	-7.94177
ABHD4	0.00194001	0.0888498	0.0904633	0.927922	1	-8.0858
CD36	0.00192538	0.00316301	0.463587	0.642957	0.905301	-7.98251
IDNK	0.00191488	0.197369	0.0603303	0.951894	1	-8.08807
PRKG2	0.00188277	0.00704207	0.305226	0.760203	0.992287	-8.04334
LIPC	0.00188191	0.0163569	0.20043	0.84115	1	-8.06982
PDPR	0.00184868	0.210754	0.0562442	0.955149	1	-8.08831
PNPLA7	0.00183472	0.0291816	0.147652	0.882621	1	-8.07899
AMN	0.00183178	0.0321709	0.140738	0.888081	1	-8.07999
SEMA5A	0.00182026	0.00704717	0.294638	0.768279	0.997193	-8.04651
CSF2RA	0.00178953	0.00308042	0.442389	0.658221	0.913616	-7.99211
MTMR7	0.00176647	0.00293711	0.458008	0.64696	0.906979	-7.98508
NUDT21	0.00172723	1.32352	0.0234203	0.981316	1	-8.08961
LRAT	0.00171805	0.00299113	0.437661	0.661645	0.917584	-7.99419
NUDT11	0.00171796	0.0174789	0.182887	0.854892	1	-8.07317
POLR3H	0.00170083	0.284884	0.0450491	0.964069	1	-8.08887
GSTT2B	0.00169675	0.00291304	0.442638	0.658041	0.913616	-7.992
B3GNT3	0.00168919	0.00295846	0.433666	0.664544	0.920029	-7.99593
MED15	0.00166449	0.689594	0.0292799	0.976642	1	-8.08946
PC	0.00166428	0.0119483	0.211875	0.832211	1	-8.06746
MED24	0.00165654	0.225233	0.0491924	0.960767	1	-8.08868
UQCRHL	0.00164633	0.0503814	0.102162	0.918631	1	-8.08467
LDHD	0.00162812	0.00702445	0.263493	0.792178	1	-8.0552
CPT1C	0.00157811	0.00699514	0.25703	0.797163	1	-8.05688
PRIM1	0.00156235	0.203289	0.0484652	0.961347	1	-8.08871
ACOT8	0.00154523	0.390616	0.0351589	0.971954	1	-8.08927
CYP2J2	0.00152062	0.00291368	0.39774	0.690834	0.943104	-8.01085
PLXNA4	0.00151469	0.00290431	0.397371	0.691105	0.943104	-8.011
ACER3	0.0014976	0.156867	0.0525631	0.958081	1	-8.08851
PCCA	0.00148351	0.0893995	0.0690718	0.944934	1	-8.0875
BST1	0.00141728	0.00298763	0.361131	0.718012	0.964013	-8.02473
CYP2F1	0.00138171	0.00298952	0.35173	0.725051	0.969123	-8.02808
AOC2	0.00136971	0.00309931	0.336675	0.736372	0.975708	-8.03326
ACOT1	0.00134364	0.0038746	0.294666	0.768258	0.997193	-8.04651
HAAO	0.00128949	0.00202141	0.417016	0.676679	0.931656	-8.003
ADAMTS3	0.00126427	0.00291841	0.329819	0.741546	0.979924	-8.03554
GDPD5	0.0011964	0.14081	0.0446044	0.964424	1	-8.08889
CYP3A5	0.00115368	0.0122396	0.143453	0.885936	1	-8.0796
PHKG2	0.00112881	0.372092	0.0263059	0.979014	1	-8.08954
POLE2	0.00104969	0.0114989	0.134544	0.892976	1	-8.08084
SDHA	0.00104908	1.23599	0.014583	0.988365	1	-8.08978
B3GNT4	0.00103621	0.0158062	0.114366	0.908951	1	-8.08335
ACSF2	0.000994477	0.0504625	0.0615982	0.950884	1	-8.08799
FAHD1	0.000981767	0.186863	0.0317987	0.974633	1	-8.08938
PTGIS	0.000926049	0.00388976	0.202697	0.839378	1	-8.06936
NOS3	0.000900241	0.0618404	0.050295	0.959889	1	-8.08862
CA3	0.000878344	0.00394736	0.189527	0.849685	1	-8.07194
OPLAH	0.000836618	0.00303819	0.209208	0.834291	1	-8.06802
TPH1	0.000751258	0.00361522	0.176885	0.859604	1	-8.07425
SLC16A8	0.000736567	0.00294993	0.189501	0.849706	1	-8.07194
ELAVL1	0.000716035	1.12358	0.0103343	0.991755	1	-8.08983
CYB5RL	0.000699572	0.00390489	0.152206	0.879028	1	-8.07831
TAS2R14	0.00068575	0.00404567	0.144253	0.885305	1	-8.07949
PRPF3	0.000685501	0.450755	0.0146106	0.988343	1	-8.08978
ADAT1	0.000627285	0.159456	0.0219246	0.982509	1	-8.08965
MOCS2	0.00057909	0.415856	0.01282	0.989772	1	-8.0898
CYGB	0.000547852	0.0222722	0.0504448	0.959769	1	-8.08861
GMPR	0.000541787	0.00849094	0.0805588	0.935795	1	-8.08664
ALOX5AP	0.000514144	2.96821	0.00546751	0.995638	1	-8.08987
PLA2G15	0.000503537	0.0412075	0.0342148	0.972707	1	-8.0893
FTSJ3	0.000496665	0.392248	0.0113269	0.990963	1	-8.08982
ADORA2B	0.000496405	0.0038165	0.110606	0.911932	1	-8.08377
ALAD	0.000492026	0.212837	0.0150158	0.98802	1	-8.08977
PDE1B	0.00045856	0.0248692	0.0403143	0.967844	1	-8.08907
CYP2E1	0.000397746	0.00377186	0.0898231	0.92843	1	-8.08585
GNA11	0.000365298	0.0128244	0.0447213	0.964331	1	-8.08889
SERINC4	0.00030474	0.00384304	0.0674719	0.946208	1	-8.08761
NHLRC1	0.000284822	0.00467552	0.0567484	0.954747	1	-8.08828
GPT2	0.000202875	0.00724899	0.0336201	0.973181	1	-8.08932
DUS2	0.000198472	0.0515204	0.0121287	0.990323	1	-8.08981
ABCA6	0.000109059	0.00414628	0.0223685	0.982155	1	-8.08964
SECISBP2	0.000103589	1.11467	0.00148909	0.998812	1	-8.08988
JMJD7-PLA2G4B	7.51075e-05	0.048776	0.00470119	0.996249	1	-8.08987
KIF5A	6.26333e-05	0.00422077	0.0138262	0.988969	1	-8.08979
COQ7	1.63952e-05	0.290292	0.000428748	0.999658	1	-8.08989
L3HYPDH	1.62337e-05	0.0771079	0.000809034	0.999355	1	-8.08989
TAS1R1	0	0	0	1	1	-8.08989
TAS1R2	0	0	0	1	1	-8.08989
PLA2G2E	0	0	0	1	1	-8.08989
PLA2G5	0	0	0	1	1	-8.08989
PLA2G2F	0	0	0	1	1	-8.08989
EXTL1	0	0	0	1	1	-8.08989
TRIM63	0	0	0	1	1	-8.08989
A3GALT2	0	0	0	1	1	-8.08989
NT5C1A	0	0	0	1	1	-8.08989
CYP4A11	0	0	0	1	1	-8.08989
CYP4A22	0	0	0	1	1	-8.08989
RPE65	0	0	0	1	1	-8.08989
AMY2A	0	0	0	1	1	-8.08989
AMY1B	0	0	0	1	1	-8.08989
AMY1C	0	0	0	1	1	-8.08989
AMPD1	0	0	0	1	1	-8.08989
TSHB	0	0	0	1	1	-8.08989
HAO2	0	0	0	1	1	-8.08989
HSD3B2	0	0	0	1	1	-8.08989
HSD3B1	0	0	0	1	1	-8.08989
HMGCS2	0	0	0	1	1	-8.08989
NPR1	0	0	0	1	1	-8.08989
PKLR	0	0	0	1	1	-8.08989
APOA2	0	0	0	1	1	-8.08989
NMNAT2	0	0	0	1	1	-8.08989
APOBEC4	0	0	0	1	1	-8.08989
REN	0	0	0	1	1	-8.08989
AGT	0	0	0	1	1	-8.08989
CHRM3	0	0	0	1	1	-8.08989
ALLC	0	0	0	1	1	-8.08989
NT5C1B-RDH14	0	0	0	1	1	-8.08989
NT5C1B	0	0	0	1	1	-8.08989
APOB	0	0	0	1	1	-8.08989
UCN	0	0	0	1	1	-8.08989
GCKR	0	0	0	1	1	-8.08989
SRD5A2	0	0	0	1	1	-8.08989
ATP6V1B1	0	0	0	1	1	-8.08989
CYP26B1	0	0	0	1	1	-8.08989
NAT8	0	0	0	1	1	-8.08989
FABP1	0	0	0	1	1	-8.08989
ST6GAL2	0	0	0	1	1	-8.08989
CYP27C1	0	0	0	1	1	-8.08989
ACMSD	0	0	0	1	1	-8.08989
THSD7B	0	0	0	1	1	-8.08989
UPP2	0	0	0	1	1	-8.08989
GCG	0	0	0	1	1	-8.08989
B3GALT1	0	0	0	1	1	-8.08989
G6PC2	0	0	0	1	1	-8.08989
ABCB11	0	0	0	1	1	-8.08989
LRP2	0	0	0	1	1	-8.08989
RAPGEF4	0	0	0	1	1	-8.08989
PDE1A	0	0	0	1	1	-8.08989
PLCD4	0	0	0	1	1	-8.08989
PRKAG3	0	0	0	1	1	-8.08989
INHA	0	0	0	1	1	-8.08989
MOGAT1	0	0	0	1	1	-8.08989
SLC19A3	0	0	0	1	1	-8.08989
ALPP	0	0	0	1	1	-8.08989
ALPG	0	0	0	1	1	-8.08989
ALPI	0	0	0	1	1	-8.08989
NEU2	0	0	0	1	1	-8.08989
UGT1A8	0	0	0	1	1	-8.08989
UGT1A9	0	0	0	1	1	-8.08989
UGT1A7	0	0	0	1	1	-8.08989
UGT1A5	0	0	0	1	1	-8.08989
UGT1A4	0	0	0	1	1	-8.08989
UGT1A3	0	0	0	1	1	-8.08989
UGT1A1	0	0	0	1	1	-8.08989
AGXT	0	0	0	1	1	-8.08989
GRM7	0	0	0	1	1	-8.08989
GHRL	0	0	0	1	1	-8.08989
SLC6A11	0	0	0	1	1	-8.08989
GALNT15	0	0	0	1	1	-8.08989
GADL1	0	0	0	1	1	-8.08989
SLC22A13	0	0	0	1	1	-8.08989
CYP8B1	0	0	0	1	1	-8.08989
HYAL1	0	0	0	1	1	-8.08989
GRM2	0	0	0	1	1	-8.08989
CASR	0	0	0	1	1	-8.08989
SEMA5B	0	0	0	1	1	-8.08989
UROC1	0	0	0	1	1	-8.08989
CHST13	0	0	0	1	1	-8.08989
RBP2	0	0	0	1	1	-8.08989
CPB1	0	0	0	1	1	-8.08989
PLCH1	0	0	0	1	1	-8.08989
SI	0	0	0	1	1	-8.08989
BCHE	0	0	0	1	1	-8.08989
SLC2A2	0	0	0	1	1	-8.08989
ADIPOQ	0	0	0	1	1	-8.08989
PPARGC1A	0	0	0	1	1	-8.08989
COX7B2	0	0	0	1	1	-8.08989
TECRL	0	0	0	1	1	-8.08989
UGT2B17	0	0	0	1	1	-8.08989
UGT2B15	0	0	0	1	1	-8.08989
UGT2B10	0	0	0	1	1	-8.08989
UGT2A3	0	0	0	1	1	-8.08989
UGT2B11	0	0	0	1	1	-8.08989
UGT2B28	0	0	0	1	1	-8.08989
UGT2B4	0	0	0	1	1	-8.08989
UGT2A1	0	0	0	1	1	-8.08989
UGT2A2	0	0	0	1	1	-8.08989
SULT1E1	0	0	0	1	1	-8.08989
MUC7	0	0	0	1	1	-8.08989
GC	0	0	0	1	1	-8.08989
GK2	0	0	0	1	1	-8.08989
PIGY	0	0	0	1	1	-8.08989
PDHA2	0	0	0	1	1	-8.08989
ADH4	0	0	0	1	1	-8.08989
ADH6	0	0	0	1	1	-8.08989
ADH1A	0	0	0	1	1	-8.08989
ADH7	0	0	0	1	1	-8.08989
ETNPPL	0	0	0	1	1	-8.08989
NDST4	0	0	0	1	1	-8.08989
NDST3	0	0	0	1	1	-8.08989
MGAT4D	0	0	0	1	1	-8.08989
TKTL2	0	0	0	1	1	-8.08989
GK3P	0	0	0	1	1	-8.08989
AADAT	0	0	0	1	1	-8.08989
GALNTL6	0	0	0	1	1	-8.08989
ENPP6	0	0	0	1	1	-8.08989
ADAMTS16	0	0	0	1	1	-8.08989
ADCY2	0	0	0	1	1	-8.08989
TAS2R1	0	0	0	1	1	-8.08989
PRDM9	0	0	0	1	1	-8.08989
SLC45A2	0	0	0	1	1	-8.08989
AGXT2	0	0	0	1	1	-8.08989
ISL1	0	0	0	1	1	-8.08989
BHMT	0	0	0	1	1	-8.08989
CKMT2	0	0	0	1	1	-8.08989
ACOT12	0	0	0	1	1	-8.08989
PCSK1	0	0	0	1	1	-8.08989
PRDM6	0	0	0	1	1	-8.08989
ADAMTS19	0	0	0	1	1	-8.08989
PDE6A	0	0	0	1	1	-8.08989
SLC6A7	0	0	0	1	1	-8.08989
ARSI	0	0	0	1	1	-8.08989
GRM6	0	0	0	1	1	-8.08989
ELOVL2	0	0	0	1	1	-8.08989
GPX6	0	0	0	1	1	-8.08989
GPX5	0	0	0	1	1	-8.08989
MUC21	0	0	0	1	1	-8.08989
GRM4	0	0	0	1	1	-8.08989
CLPS	0	0	0	1	1	-8.08989
APOBEC2	0	0	0	1	1	-8.08989
GNMT	0	0	0	1	1	-8.08989
CYP39A1	0	0	0	1	1	-8.08989
PGK2	0	0	0	1	1	-8.08989
GSTA2	0	0	0	1	1	-8.08989
GSTA5	0	0	0	1	1	-8.08989
GSTA3	0	0	0	1	1	-8.08989
FUT9	0	0	0	1	1	-8.08989
DDO	0	0	0	1	1	-8.08989
HS3ST5	0	0	0	1	1	-8.08989
GPRC6A	0	0	0	1	1	-8.08989
FABP7	0	0	0	1	1	-8.08989
VNN1	0	0	0	1	1	-8.08989
GRM1	0	0	0	1	1	-8.08989
IYD	0	0	0	1	1	-8.08989
SLC22A2	0	0	0	1	1	-8.08989
AGMO	0	0	0	1	1	-8.08989
PRPS1L1	0	0	0	1	1	-8.08989
NPY	0	0	0	1	1	-8.08989
CRHR2	0	0	0	1	1	-8.08989
PDE1C	0	0	0	1	1	-8.08989
IGFBP1	0	0	0	1	1	-8.08989
GALNT17	0	0	0	1	1	-8.08989
MLXIPL	0	0	0	1	1	-8.08989
GNAT3	0	0	0	1	1	-8.08989
GRM3	0	0	0	1	1	-8.08989
CYP3A7	0	0	0	1	1	-8.08989
CYP3A7-CYP3A51P	0	0	0	1	1	-8.08989
CYP3A4	0	0	0	1	1	-8.08989
MOGAT3	0	0	0	1	1	-8.08989
TAS2R16	0	0	0	1	1	-8.08989
HYAL4	0	0	0	1	1	-8.08989
SPAM1	0	0	0	1	1	-8.08989
LEP	0	0	0	1	1	-8.08989
AKR1B15	0	0	0	1	1	-8.08989
AKR1D1	0	0	0	1	1	-8.08989
TAS2R3	0	0	0	1	1	-8.08989
TAS2R4	0	0	0	1	1	-8.08989
TAS2R38	0	0	0	1	1	-8.08989
MGAM2	0	0	0	1	1	-8.08989
TAS2R39	0	0	0	1	1	-8.08989
TAS2R40	0	0	0	1	1	-8.08989
TAS2R41	0	0	0	1	1	-8.08989
GYG2	0	0	0	1	1	-8.08989
ARSH	0	0	0	1	1	-8.08989
ARSF	0	0	0	1	1	-8.08989
BMX	0	0	0	1	1	-8.08989
ACE2	0	0	0	1	1	-8.08989
PCYT1B	0	0	0	1	1	-8.08989
OTC	0	0	0	1	1	-8.08989
RGN	0	0	0	1	1	-8.08989
DGKK	0	0	0	1	1	-8.08989
AWAT2	0	0	0	1	1	-8.08989
DGAT2L6	0	0	0	1	1	-8.08989
AWAT1	0	0	0	1	1	-8.08989
PGAM4	0	0	0	1	1	-8.08989
NXF2	0	0	0	1	1	-8.08989
NXF2B	0	0	0	1	1	-8.08989
GUCY2F	0	0	0	1	1	-8.08989
LUZP4	0	0	0	1	1	-8.08989
GLUD2	0	0	0	1	1	-8.08989
GPR119	0	0	0	1	1	-8.08989
GATA4	0	0	0	1	1	-8.08989
NAT2	0	0	0	1	1	-8.08989
IDO2	0	0	0	1	1	-8.08989
CYP7A1	0	0	0	1	1	-8.08989
SBSPON	0	0	0	1	1	-8.08989
FABP9	0	0	0	1	1	-8.08989
FABP12	0	0	0	1	1	-8.08989
DPYS	0	0	0	1	1	-8.08989
SLC30A8	0	0	0	1	1	-8.08989
ADCY8	0	0	0	1	1	-8.08989
CYP11B1	0	0	0	1	1	-8.08989
CYP11B2	0	0	0	1	1	-8.08989
TYRP1	0	0	0	1	1	-8.08989
ADAMTSL1	0	0	0	1	1	-8.08989
ELAVL2	0	0	0	1	1	-8.08989
PRKACG	0	0	0	1	1	-8.08989
GDA	0	0	0	1	1	-8.08989
GNA14	0	0	0	1	1	-8.08989
HSD17B3	0	0	0	1	1	-8.08989
GABBR2	0	0	0	1	1	-8.08989
BAAT	0	0	0	1	1	-8.08989
ALDOB	0	0	0	1	1	-8.08989
ADAMTSL2	0	0	0	1	1	-8.08989
ENTPD8	0	0	0	1	1	-8.08989
MUC5AC	0	0	0	1	1	-8.08989
INS	0	0	0	1	1	-8.08989
TH	0	0	0	1	1	-8.08989
LYVE1	0	0	0	1	1	-8.08989
ABCC8	0	0	0	1	1	-8.08989
BBOX1	0	0	0	1	1	-8.08989
FSHB	0	0	0	1	1	-8.08989
PAX6	0	0	0	1	1	-8.08989
FOLH1	0	0	0	1	1	-8.08989
GLYAT	0	0	0	1	1	-8.08989
PGA4	0	0	0	1	1	-8.08989
PGA5	0	0	0	1	1	-8.08989
MOGAT2	0	0	0	1	1	-8.08989
B3GNT6	0	0	0	1	1	-8.08989
NDUFC2-KCTD14	0	0	0	1	1	-8.08989
THRSP	0	0	0	1	1	-8.08989
GRM5	0	0	0	1	1	-8.08989
TYR	0	0	0	1	1	-8.08989
APOA5	0	0	0	1	1	-8.08989
APOA4	0	0	0	1	1	-8.08989
APOC3	0	0	0	1	1	-8.08989
TREH	0	0	0	1	1	-8.08989
ADAMTS15	0	0	0	1	1	-8.08989
IDI2	0	0	0	1	1	-8.08989
AKR1C4	0	0	0	1	1	-8.08989
GAD2	0	0	0	1	1	-8.08989
CHAT	0	0	0	1	1	-8.08989
OGDHL	0	0	0	1	1	-8.08989
A1CF	0	0	0	1	1	-8.08989
PLA2G12B	0	0	0	1	1	-8.08989
MAT1A	0	0	0	1	1	-8.08989
LIPF	0	0	0	1	1	-8.08989
ANKRD1	0	0	0	1	1	-8.08989
PPP1R3C	0	0	0	1	1	-8.08989
CYP26C1	0	0	0	1	1	-8.08989
CYP26A1	0	0	0	1	1	-8.08989
FFAR4	0	0	0	1	1	-8.08989
PDE6C	0	0	0	1	1	-8.08989
CYP2C19	0	0	0	1	1	-8.08989
CYP2C9	0	0	0	1	1	-8.08989
ACSM6	0	0	0	1	1	-8.08989
HOGA1	0	0	0	1	1	-8.08989
HPSE2	0	0	0	1	1	-8.08989
CYP17A1	0	0	0	1	1	-8.08989
RPEL1	0	0	0	1	1	-8.08989
PNLIPRP3	0	0	0	1	1	-8.08989
PNLIP	0	0	0	1	1	-8.08989
PNLIPRP1	0	0	0	1	1	-8.08989
SLC6A12	0	0	0	1	1	-8.08989
GNB3	0	0	0	1	1	-8.08989
ACSM4	0	0	0	1	1	-8.08989
APOBEC1	0	0	0	1	1	-8.08989
TAS2R7	0	0	0	1	1	-8.08989
TAS2R8	0	0	0	1	1	-8.08989
TAS2R9	0	0	0	1	1	-8.08989
TAS2R13	0	0	0	1	1	-8.08989
TAS2R50	0	0	0	1	1	-8.08989
TAS2R43	0	0	0	1	1	-8.08989
TAS2R42	0	0	0	1	1	-8.08989
GUCY2C	0	0	0	1	1	-8.08989
PDE6H	0	0	0	1	1	-8.08989
PLCZ1	0	0	0	1	1	-8.08989
SLCO1B3	0	0	0	1	1	-8.08989
SLCO1B1	0	0	0	1	1	-8.08989
SLCO1A2	0	0	0	1	1	-8.08989
GYS2	0	0	0	1	1	-8.08989
ADAMTS20	0	0	0	1	1	-8.08989
RAPGEF3	0	0	0	1	1	-8.08989
LALBA	0	0	0	1	1	-8.08989
MUCL1	0	0	0	1	1	-8.08989
INHBC	0	0	0	1	1	-8.08989
INHBE	0	0	0	1	1	-8.08989
TPH2	0	0	0	1	1	-8.08989
KCNC2	0	0	0	1	1	-8.08989
MGAT4C	0	0	0	1	1	-8.08989
KERA	0	0	0	1	1	-8.08989
NR1H4	0	0	0	1	1	-8.08989
SLC5A8	0	0	0	1	1	-8.08989
STAB2	0	0	0	1	1	-8.08989
DAO	0	0	0	1	1	-8.08989
HPD	0	0	0	1	1	-8.08989
TPTE2	0	0	0	1	1	-8.08989
CDX2	0	0	0	1	1	-8.08989
URAD	0	0	0	1	1	-8.08989
CPB2	0	0	0	1	1	-8.08989
DCT	0	0	0	1	1	-8.08989
HS6ST3	0	0	0	1	1	-8.08989
SLC10A2	0	0	0	1	1	-8.08989
ATP4B	0	0	0	1	1	-8.08989
CPNE6	0	0	0	1	1	-8.08989
CMA1	0	0	0	1	1	-8.08989
PRKD1	0	0	0	1	1	-8.08989
RPL10L	0	0	0	1	1	-8.08989
RDH12	0	0	0	1	1	-8.08989
SERPINA6	0	0	0	1	1	-8.08989
DIO3	0	0	0	1	1	-8.08989
ASPG	0	0	0	1	1	-8.08989
PLA2G4E	0	0	0	1	1	-8.08989
PLA2G4F	0	0	0	1	1	-8.08989
CKMT1B	0	0	0	1	1	-8.08989
CKMT1A	0	0	0	1	1	-8.08989
DUOX2	0	0	0	1	1	-8.08989
TNFAIP8L3	0	0	0	1	1	-8.08989
CYP19A1	0	0	0	1	1	-8.08989
LDHAL6B	0	0	0	1	1	-8.08989
THSD4	0	0	0	1	1	-8.08989
CYP11A1	0	0	0	1	1	-8.08989
CYP1A1	0	0	0	1	1	-8.08989
CYP1A2	0	0	0	1	1	-8.08989
CSPG4	0	0	0	1	1	-8.08989
ADAMTS7	0	0	0	1	1	-8.08989
ADAMTSL3	0	0	0	1	1	-8.08989
ACAN	0	0	0	1	1	-8.08989
PLIN1	0	0	0	1	1	-8.08989
ST8SIA2	0	0	0	1	1	-8.08989
GNG13	0	0	0	1	1	-8.08989
HS3ST6	0	0	0	1	1	-8.08989
RPL3L	0	0	0	1	1	-8.08989
ACSM2A	0	0	0	1	1	-8.08989
ACSM2B	0	0	0	1	1	-8.08989
HS3ST4	0	0	0	1	1	-8.08989
COX6A2	0	0	0	1	1	-8.08989
CA7	0	0	0	1	1	-8.08989
HSD11B2	0	0	0	1	1	-8.08989
AGRP	0	0	0	1	1	-8.08989
CHST4	0	0	0	1	1	-8.08989
TAT	0	0	0	1	1	-8.08989
CTRB2	0	0	0	1	1	-8.08989
CTRB1	0	0	0	1	1	-8.08989
ADAMTS18	0	0	0	1	1	-8.08989
BCO1	0	0	0	1	1	-8.08989
HSD17B2	0	0	0	1	1	-8.08989
CA5A	0	0	0	1	1	-8.08989
PRDM7	0	0	0	1	1	-8.08989
ALOXE3	0	0	0	1	1	-8.08989
G6PC	0	0	0	1	1	-8.08989
GIP	0	0	0	1	1	-8.08989
IGF2BP1	0	0	0	1	1	-8.08989
MPO	0	0	0	1	1	-8.08989
GH1	0	0	0	1	1	-8.08989
ENPP7	0	0	0	1	1	-8.08989
CIDEA	0	0	0	1	1	-8.08989
MC2R	0	0	0	1	1	-8.08989
TTR	0	0	0	1	1	-8.08989
ST8SIA5	0	0	0	1	1	-8.08989
ST8SIA3	0	0	0	1	1	-8.08989
CNDP1	0	0	0	1	1	-8.08989
KCNG2	0	0	0	1	1	-8.08989
HAO1	0	0	0	1	1	-8.08989
PLCB4	0	0	0	1	1	-8.08989
SNAP25	0	0	0	1	1	-8.08989
PCSK2	0	0	0	1	1	-8.08989
PCK1	0	0	0	1	1	-8.08989
NMRK2	0	0	0	1	1	-8.08989
FUT6	0	0	0	1	1	-8.08989
FUT5	0	0	0	1	1	-8.08989
ACSBG2	0	0	0	1	1	-8.08989
RDH8	0	0	0	1	1	-8.08989
CYP4F8	0	0	0	1	1	-8.08989
CYP4F2	0	0	0	1	1	-8.08989
PDE4C	0	0	0	1	1	-8.08989
CERS1	0	0	0	1	1	-8.08989
NCAN	0	0	0	1	1	-8.08989
FFAR1	0	0	0	1	1	-8.08989
GAPDHS	0	0	0	1	1	-8.08989
ATP4A	0	0	0	1	1	-8.08989
PRODH2	0	0	0	1	1	-8.08989
CYP2B6	0	0	0	1	1	-8.08989
CYP2A13	0	0	0	1	1	-8.08989
APOC2	0	0	0	1	1	-8.08989
CKM	0	0	0	1	1	-8.08989
SULT2A1	0	0	0	1	1	-8.08989
LHB	0	0	0	1	1	-8.08989
CGB3	0	0	0	1	1	-8.08989
CGB5	0	0	0	1	1	-8.08989
ASPDH	0	0	0	1	1	-8.08989
HAS1	0	0	0	1	1	-8.08989
PRODH	0	0	0	1	1	-8.08989
INPP5J	0	0	0	1	1	-8.08989
PLA2G3	0	0	0	1	1	-8.08989
PNPLA3	0	0	0	1	1	-8.08989
MIOX	0	0	0	1	1	-8.08989
CBSL	0	0	0	1	1	-8.08989
TPTE	0	0	0	1	1	-8.08989
LIPI	0	0	0	1	1	-8.08989
B3GALT5	0	0	0	1	1	-8.08989
CBS	0	0	0	1	1	-8.08989
ETNK2	-5.71389e-05	0.0186927	-0.00570385	0.995449	1	-8.08987
THBS2	-0.000146156	0.0134306	-0.0170706	0.986381	1	-8.08974
ALDH18A1	-0.000146383	0.259478	-0.00405471	0.996765	1	-8.08988
HS3ST3A1	-0.000217016	0.00471175	-0.0428279	0.96584	1	-8.08897
ACOT6	-0.000237712	0.00456298	-0.0485952	0.961243	1	-8.08871
CSNK1E	-0.000245208	0.128372	-0.00948976	0.992429	1	-8.08984
RPE	-0.000253621	0.180115	-0.00837574	0.993317	1	-8.08985
SLC52A1	-0.000369632	0.00444057	-0.0776272	0.938127	1	-8.08687
PIK3C3	-0.000378625	0.541913	-0.00741224	0.994086	1	-8.08986
PHOSPHO1	-0.000390164	0.00456491	-0.0797097	0.93647	1	-8.08671
APOA1	-0.000399695	0.00446129	-0.0835584	0.93341	1	-8.0864
MTO1	-0.000419521	0.430103	-0.00911941	0.992724	1	-8.08984
ABCC2	-0.000474839	0.00537437	-0.088892	0.92917	1	-8.08594
FMOD	-0.000521089	0.00490412	-0.0989042	0.921217	1	-8.085
TK1	-0.000546586	0.0293919	-0.0442365	0.964717	1	-8.08891
ALDH3B2	-0.000609935	0.00491524	-0.11555	0.908012	1	-8.08321
B3GAT1	-0.000641775	0.00466325	-0.128141	0.898041	1	-8.08168
ADAT2	-0.000658323	0.09991	-0.0290383	0.976835	1	-8.08946
GEMIN7	-0.000664877	0.201188	-0.020866	0.983353	1	-8.08967
LRP8	-0.000694207	0.0285216	-0.0572012	0.954387	1	-8.08825
HDC	-0.000710974	0.00574434	-0.124357	0.901036	1	-8.08216
ACHE	-0.000740961	0.00458244	-0.150358	0.880486	1	-8.07859
PNPLA5	-0.000780274	0.000642757	-0.462487	0.643746	0.905301	-7.98302
CTRC	-0.000796803	0.000656372	-0.462489	0.643745	0.905301	-7.98302
SLC44A5	-0.000802167	0.000660791	-0.462489	0.643744	0.905301	-7.98302
PHOSPHO2	-0.000803561	0.111807	-0.0333554	0.973392	1	-8.08933
PSMB11	-0.000820368	0.000675784	-0.462491	0.643743	0.905301	-7.98302
ARNT2	-0.000831254	0.000684752	-0.462493	0.643742	0.905301	-7.98302
PDE11A	-0.000834169	0.000687153	-0.462493	0.643742	0.905301	-7.98302
P2RY2	-0.000834264	0.000687231	-0.462493	0.643742	0.905301	-7.98302
HGD	-0.000840623	0.00069247	-0.462494	0.643741	0.905301	-7.98302
MGAT3	-0.000845603	0.000696572	-0.462494	0.643741	0.905301	-7.98302
PAH	-0.000855737	0.000704919	-0.462495	0.64374	0.905301	-7.98302
PGA3	-0.000858514	0.000707207	-0.462495	0.64374	0.905301	-7.98302
VNN3	-0.000865782	0.000713195	-0.462496	0.64374	0.905301	-7.98302
P4HA3	-0.000871799	0.000718151	-0.462497	0.643739	0.905301	-7.98302
FUT1	-0.000875286	0.000721023	-0.462497	0.643739	0.905301	-7.98302
SLC23A1	-0.000875498	0.000721198	-0.462497	0.643739	0.905301	-7.98302
SLC34A1	-0.000875711	0.000721374	-0.462497	0.643739	0.905301	-7.98302
OCA2	-0.000875711	0.000721374	-0.462497	0.643739	0.905301	-7.98302
PRKAA2	-0.000879313	0.000724341	-0.462497	0.643739	0.905301	-7.98302
FABP2	-0.000881821	0.000726407	-0.462498	0.643739	0.905301	-7.98302
ALDH1A2	-0.000881853	0.000726433	-0.462498	0.643738	0.905301	-7.98302
PYCR1	-0.000884119	0.0242343	-0.0784297	0.937488	1	-8.08681
TAS2R46	-0.000885301	0.000729273	-0.462498	0.643738	0.905301	-7.98302
APOBEC3B	-0.000886303	0.00431548	-0.191196	0.848377	1	-8.07162
SLC25A21	-0.000890711	0.00073373	-0.462498	0.643738	0.905301	-7.98302
CYP2C8	-0.000891178	0.000734115	-0.462498	0.643738	0.905301	-7.98302
GPIHBP1	-0.000892285	0.000735026	-0.462498	0.643738	0.905301	-7.98302
B4GALNT1	-0.000892891	0.000735526	-0.462499	0.643738	0.905301	-7.98302
PDE10A	-0.000893704	0.000736195	-0.462499	0.643738	0.905301	-7.98302
GALNTL5	-0.000894793	0.000737092	-0.462499	0.643738	0.905301	-7.98302
ADCY5	-0.000895821	0.000737939	-0.462499	0.643738	0.905301	-7.98302
MUC6	-0.000901376	0.000742515	-0.462499	0.643737	0.905301	-7.98302
NOSTRIN	-0.000901839	0.000742896	-0.462499	0.643737	0.905301	-7.98302
GNG3	-0.00090363	0.000744372	-0.462499	0.643737	0.905301	-7.98302
ADAMTS8	-0.000904424	0.000745026	-0.4625	0.643737	0.905301	-7.98302
STARD6	-0.000911333	0.000750717	-0.4625	0.643737	0.905301	-7.98302
TDO2	-0.000912202	0.000751433	-0.4625	0.643737	0.905301	-7.98302
ACADL	-0.000913611	0.000752594	-0.4625	0.643737	0.905301	-7.98302
ATP6V0D2	-0.000914416	0.000753257	-0.4625	0.643737	0.905301	-7.98302
HSD17B13	-0.000914455	0.000753289	-0.4625	0.643736	0.905301	-7.98302
CHST5	-0.000917245	0.000755587	-0.462501	0.643736	0.905301	-7.98302
CIDEC	-0.000917519	0.000755813	-0.462501	0.643736	0.905301	-7.98302
GSTM5	-0.000918619	0.000756719	-0.462501	0.643736	0.905301	-7.98302
GPT	-0.000919448	0.000757402	-0.462501	0.643736	0.905301	-7.98302
ELOVL3	-0.000920601	0.000758352	-0.462501	0.643736	0.905301	-7.98302
TRMT9B	-0.000922566	0.000759971	-0.462501	0.643736	0.905301	-7.98302
COX7A1	-0.000922708	0.0094715	-0.128348	0.897877	1	-8.08166
B4GALNT2	-0.000923456	0.000760704	-0.462501	0.643736	0.905301	-7.98302
ADH1C	-0.000924392	0.000761475	-0.462501	0.643736	0.905301	-7.98302
HAL	-0.000928803	0.00464551	-0.186302	0.852213	1	-8.07254
COX4I2	-0.000930753	0.000766715	-0.462502	0.643736	0.905301	-7.98302
MUC17	-0.000931433	0.000767275	-0.462502	0.643736	0.905301	-7.98302
UPB1	-0.000932543	0.000768189	-0.462502	0.643735	0.905301	-7.98302
CA1	-0.000935482	0.00077061	-0.462502	0.643735	0.905301	-7.98302
ADAMTS14	-0.000936751	0.000771655	-0.462502	0.643735	0.905301	-7.98302
KL	-0.000936839	0.000771728	-0.462502	0.643735	0.905301	-7.98302
AMY1A	-0.000941474	0.000775546	-0.462502	0.643735	0.905301	-7.98302
CHST9	-0.000941474	0.000775546	-0.462502	0.643735	0.905301	-7.98302
GALNT16	-0.0009417	0.000775732	-0.462502	0.643735	0.905301	-7.98302
PLA1A	-0.000942608	0.00077648	-0.462503	0.643735	0.905301	-7.98302
CHSY3	-0.000943474	0.000777194	-0.462503	0.643735	0.905301	-7.98302
PLA2G2C	-0.000944622	0.000778139	-0.462503	0.643735	0.905301	-7.98302
AOX1	-0.000947877	0.000780821	-0.462503	0.643735	0.905301	-7.98302
NOS2	-0.000950481	0.000782965	-0.462503	0.643735	0.905301	-7.98302
ADRA2A	-0.000951341	0.000783675	-0.462503	0.643734	0.905301	-7.98302
CGB8	-0.00095187	0.00078411	-0.462503	0.643734	0.905301	-7.98302
CPS1	-0.000952351	0.000784507	-0.462503	0.643734	0.905301	-7.98302
GAL3ST1	-0.0009524	0.000784546	-0.462503	0.643734	0.905301	-7.98302
ADAMTS2	-0.000953222	0.000785224	-0.462503	0.643734	0.905301	-7.98302
SLC22A3	-0.000953367	0.000785344	-0.462503	0.643734	0.905301	-7.98302
TTPA	-0.000957843	0.000789031	-0.462504	0.643734	0.905301	-7.98302
FBP2	-0.000958944	0.000789937	-0.462504	0.643734	0.905301	-7.98302
CERS3	-0.000958994	0.000789978	-0.462504	0.643734	0.905301	-7.98302
CA12	-0.000959044	0.00079002	-0.462504	0.643734	0.905301	-7.98302
SLC52A3	-0.000959547	0.000790434	-0.462504	0.643734	0.905301	-7.98302
GGT6	-0.000969669	0.000798772	-0.462504	0.643734	0.905301	-7.98302
PIK3C2G	-0.000970527	0.000799479	-0.462504	0.643734	0.905301	-7.98302
NDST1	-0.000973293	0.000801757	-0.462505	0.643733	0.905301	-7.98302
ACSM5	-0.000974611	0.000802843	-0.462505	0.643733	0.905301	-7.98302
HMGCLL1	-0.000976607	0.000804487	-0.462505	0.643733	0.905301	-7.98302
TAS2R5	-0.000977277	0.00080504	-0.462505	0.643733	0.905301	-7.98302
ADRA2C	-0.000979419	0.000806804	-0.462505	0.643733	0.905301	-7.98302
HEPH	-0.000979419	0.000806804	-0.462505	0.643733	0.905301	-7.98302
DDC	-0.000979476	0.000806851	-0.462505	0.643733	0.905301	-7.98302
SOAT2	-0.00097976	0.000807085	-0.462505	0.643733	0.905301	-7.98302
DMBT1	-0.000980786	0.00080793	-0.462505	0.643733	0.905301	-7.98302
ATP6V1G2	-0.000988703	0.005608	-0.177645	0.859007	1	-8.07412
CYP2A6	-0.000992451	0.000817539	-0.462506	0.643732	0.905301	-7.98302
FUT2	-0.000994239	0.000819012	-0.462506	0.643732	0.905301	-7.98301
CHIA	-0.000998636	0.000822634	-0.462506	0.643732	0.905301	-7.98301
KCNJ11	-0.00101493	0.000836058	-0.462507	0.643732	0.905301	-7.98301
UGT1A10	-0.00101549	0.000836521	-0.462507	0.643731	0.905301	-7.98301
TAS2R60	-0.00101848	0.000838979	-0.462508	0.643731	0.905301	-7.98301
CA14	-0.00102217	0.000842022	-0.462508	0.643731	0.905301	-7.98301
ALOX12	-0.00102269	0.000842445	-0.462508	0.643731	0.905301	-7.98301
BHMT2	-0.00102313	0.000842809	-0.462508	0.643731	0.905301	-7.98301
PLA2G4D	-0.0010441	0.000860082	-0.462509	0.64373	0.905301	-7.98301
SCO1	-0.0010449	0.409357	-0.0232619	0.981442	1	-8.08962
OAZ3	-0.0010472	0.0053119	-0.198433	0.842712	1	-8.07021
DGKB	-0.00105236	0.000866886	-0.462509	0.64373	0.905301	-7.98301
PGAM2	-0.00105581	0.000869733	-0.46251	0.64373	0.905301	-7.98301
MUC15	-0.00106578	0.000877941	-0.46251	0.643729	0.905301	-7.98301
GUCY2D	-0.00107841	0.000888346	-0.462511	0.643729	0.905301	-7.98301
AMT	-0.00108312	0.00556373	-0.196082	0.844551	1	-8.07068
CYP4F3	-0.00108964	0.0008976	-0.462511	0.643729	0.905301	-7.98301
TRMT12	-0.00109272	0.163683	-0.0377832	0.969862	1	-8.08917
ADAMTS9	-0.00111748	0.000920531	-0.462513	0.643728	0.905301	-7.98301
UTP6	-0.0011525	0.438428	-0.0249403	0.980103	1	-8.08957
CA4	-0.00116975	0.000963588	-0.462515	0.643726	0.905301	-7.98301
THSD7A	-0.0011755	0.000968328	-0.462515	0.643726	0.905301	-7.98301
B4GALT2	-0.00119657	0.00535264	-0.225201	0.821829	1	-8.06455
CYP2C18	-0.00120568	0.000993187	-0.462516	0.643725	0.905301	-7.98301
PANK1	-0.0012259	0.0532299	-0.0736429	0.941297	1	-8.08718
NDUFA12	-0.0013743	1.95272	-0.0164792	0.986853	1	-8.08975
FNTB	-0.00138272	0.0356987	-0.101213	0.919384	1	-8.08477
CA8	-0.00142495	0.00572683	-0.250596	0.802134	1	-8.05851
FUK	-0.0014647	0.0669848	-0.077988	0.93784	1	-8.08685
RRM2	-0.00147228	0.0135409	-0.174938	0.861133	1	-8.0746
ADGRF5	-0.00157243	0.00566064	-0.279091	0.780183	1	-8.05097
ACACB	-0.00160393	0.0498012	-0.0984227	0.921599	1	-8.08505
SLC37A2	-0.00161388	0.00568555	-0.285206	0.775495	1	-8.04925
AK8	-0.00166925	0.00137506	-0.646663	0.517871	0.846425	-7.88097
STARD4	-0.00167368	0.124416	-0.066434	0.947034	1	-8.08768
MTHFR	-0.00170354	0.107845	-0.0719934	0.942609	1	-8.0873
NME1	-0.0017478	0.304988	-0.0450015	0.964107	1	-8.08887
ALAS2	-0.00174949	0.00144115	-0.652672	0.513989	0.844035	-7.87707
EHMT2	-0.00176181	0.409665	-0.0392777	0.96867	1	-8.08911
PLA2G6	-0.00176645	0.10079	-0.0769994	0.938626	1	-8.08692
ALDH1A3	-0.00176999	0.00145804	-0.653935	0.513175	0.844035	-7.87624
CHST6	-0.00179052	0.00147495	-0.653284	0.513594	0.844035	-7.87667
DPEP1	-0.00179423	0.00147801	-0.653644	0.513362	0.844035	-7.87643
FITM1	-0.00179593	0.00147941	-0.654023	0.513118	0.844035	-7.87619
UTP3	-0.0017964	0.41293	-0.0397773	0.968272	1	-8.0891
NAT8L	-0.0018008	0.00148342	-0.652785	0.513915	0.844035	-7.87699
GUCY1A1	-0.00180148	0.00635074	-0.305148	0.760263	0.992287	-8.04336
RHD	-0.00181197	0.00149263	-0.651438	0.514785	0.844035	-7.87787
LDHAL6A	-0.00181252	0.00149308	-0.654148	0.513037	0.844035	-7.8761
ACSS3	-0.00181928	0.00149865	-0.654057	0.513096	0.844035	-7.87616
CLTRN	-0.00182057	0.00149971	-0.654103	0.513066	0.844035	-7.87613
ASPA	-0.00182221	0.00150106	-0.652471	0.514118	0.844035	-7.8772
ENTPD2	-0.00182491	0.00150329	-0.654095	0.513072	0.844035	-7.87614
ANPEP	-0.00183293	0.00469494	-0.361245	0.717927	0.964013	-8.02469
KCNB1	-0.00183582	0.00151227	-0.653984	0.513143	0.844035	-7.87621
ALB	-0.00183598	0.0015124	-0.654153	0.513034	0.844035	-7.8761
TAS2R31	-0.00184022	0.0015159	-0.652824	0.513891	0.844035	-7.87697
TAS2R30	-0.00184396	0.00151897	-0.654058	0.513095	0.844035	-7.87616
PDE2A	-0.00184522	0.00152001	-0.654135	0.513046	0.844035	-7.87611
GPC6	-0.00184831	0.00152256	-0.65415	0.513036	0.844035	-7.8761
ENO4	-0.00185413	0.00152736	-0.653358	0.513547	0.844035	-7.87662
FOXO6	-0.00185641	0.00152923	-0.653579	0.513404	0.844035	-7.87648
HS3ST2	-0.00185674	0.0015295	-0.65397	0.513152	0.844035	-7.87622
PON1	-0.0018568	0.00152956	-0.654153	0.513034	0.844035	-7.8761
TIAM2	-0.00186022	0.0267819	-0.156338	0.875771	1	-8.07767
[truncated: 1,242 more rows]
