# Supplementary material for: Exploring the Role of T‐Cell Metabolism in Modulating Immunotherapy Efficacy for Non‐Small Cell Lung Cancer Based on Clustering
Source: J Clin Lab Anal. 2025 Apr 17;39(13):e25020. doi: 10.1002/jcla.25020 (PMC12217653; doi:10.1002/jcla.25020)
Supplement: Supplementary file 1 — Appendix S1. [file JCLA-39-e25020-s001.zip › supplementary/Supplementary Table3.xls]

## Sheet: Supplementary Table3
	logFC	AveExpr	t	P.Value	adj.P.Val	B
GSTP1	2.58801	1.65007	21.2542	2.20258e-98	7.51429e-97	213.241
MGST1	1.98133	0.15634	47.8352	0	0	1035.58
AKR1C2	1.51748	0.0716298	52.6484	0	0	1234.1
IQGAP1	1.21976	3.31206	8.68347	4.34876e-18	4.79399e-17	29.3422
AKR1C1	1.04447	0.0481653	43.4368	0	0	865.488
LBR	0.978354	1.36035	8.61146	8.13911e-18	8.79296e-17	28.7239
NQO1	0.926636	0.201523	19.2694	1.79143e-81	5.69218e-80	174.424
GPX2	0.918434	0.042318	40.0085	0	0	741.172
ALDH3A1	0.910987	0.0469039	37.5401	3.05894e-291	7.08144e-289	656.476
SFN	0.857164	0.0770684	27.9134	4.99194e-166	2.8384e-164	368.636
GLUL	0.852165	0.290722	14.5301	2.0291e-47	5.17821e-46	96.3355
B4GALT1	0.755633	1.37247	6.59095	4.55881e-11	3.09102e-10	13.4524
PTGR1	0.730885	0.0473642	29.8655	6.58896e-189	4.85337e-187	421.219
PARP14	0.729489	1.23264	6.63453	3.39974e-11	2.34937e-10	13.7393
SERINC1	0.714149	2.71955	5.21406	1.87918e-07	9.18618e-07	5.35504
CD44	0.703285	4.30896	5.17355	2.33504e-07	1.12617e-06	5.14527
GPCPD1	0.680805	1.84781	5.36173	8.40034e-08	4.24735e-07	6.13355
ENTPD1	0.648341	1.62769	5.24267	1.61038e-07	7.95618e-07	5.5042
AKR1B10	0.637631	0.0285539	33.1809	9.24215e-231	9.07692e-229	517.425
GK	0.615247	3.79215	4.0662	4.81013e-05	0.000170007	0.0421614
MT-CO3	0.589928	8.04816	11.5651	9.11908e-31	1.59756e-29	58.2382
RANBP2	0.578328	2.17337	4.35257	1.35698e-05	5.19242e-05	1.24503
MT-CO1	0.576964	8.85701	13.7774	7.55263e-43	1.74843e-41	85.8694
ITPR1	0.539682	0.756528	5.9828	2.25779e-09	1.33287e-08	9.64446
MT-CO2	0.531054	8.63959	12.7839	3.58702e-37	7.35794e-36	72.8797
GCLC	0.519041	0.400407	7.71412	1.31743e-14	1.14779e-13	21.4455
CES1	0.516398	0.0290439	26.6641	4.29356e-152	2.17429e-150	336.615
SFTPA1	0.509902	0.0522131	19.8035	7.14312e-86	2.33847e-84	184.52
GSTM3	0.481577	0.127566	12.2975	1.52917e-34	2.8483e-33	66.8662
LDLR	0.458101	0.648879	5.40938	6.44958e-08	3.29702e-07	6.38934
SFTPB	0.455157	0.160673	10.2654	1.28495e-24	1.85089e-23	44.2049
NOTCH2	0.429745	0.431834	6.17444	6.86112e-10	4.2356e-09	10.8049
CPT1A	0.41214	0.264459	7.47617	8.2005e-14	6.81483e-13	19.6483
ACSL3	0.411545	0.695619	4.75166	2.04165e-06	8.75262e-06	3.05735
PDE3B	0.41051	1.64645	3.3233	0.000892348	0.00258663	-2.69768
NDUFA4L2	0.409884	0.0359419	19.0329	1.46168e-79	4.55511e-78	170.037
TKT	0.409638	1.73144	3.33865	0.000844495	0.00245252	-2.6466
SFTPC	0.401817	0.0310523	19.7197	3.55555e-85	1.15235e-83	182.921
AKR1C3	0.383695	0.207877	7.75055	9.90962e-15	8.77334e-14	21.7255
MAN1A1	0.379531	0.324644	6.20827	5.53937e-10	3.43929e-09	11.0136
APOE	0.374797	0.243605	6.85657	7.41021e-12	5.337e-11	15.2303
ERO1A	0.361653	0.856017	3.8251	0.000131403	0.000435457	-0.907254
POM121C	0.349028	1.28467	3.13405	0.0017284	0.00476339	-3.30776
SLC16A1	0.346178	1.10089	3.27332	0.00106603	0.00304009	-2.86226
SLC35D1	0.344586	0.427841	4.94171	7.85193e-07	3.5792e-06	3.976
CYP51A1	0.341278	0.519777	4.4963	6.98145e-06	2.82483e-05	1.87947
ZMPSTE24	0.333619	0.597979	4.14751	3.38491e-05	0.00012285	0.375428
STT3B	0.327879	1.2881	2.94952	0.00318905	0.00829512	-3.86827
KMT2C	0.32575	1.04277	3.16276	0.00156684	0.00437392	-3.21751
SLC30A7	0.319612	0.58854	3.97877	6.96932e-05	0.00024132	-0.308806
WDR36	0.313547	0.63938	3.78032	0.000157407	0.000513751	-1.07719
PIK3CB	0.31158	0.288005	5.4018	6.72748e-08	3.43366e-07	6.3485
MED23	0.310985	0.463946	4.30372	1.69329e-05	6.37392e-05	1.03405
MYO5A	0.300191	0.847348	3.18758	0.00143847	0.00403643	-3.1388
MBTPS1	0.29782	0.733287	3.35768	0.000788522	0.00230234	-2.58301
HNRNPU	0.297079	4.13083	2.16736	0.030228	0.0631649	-5.86696
PRPF8	0.296051	1.64301	2.44186	0.0146264	0.0328511	-5.23501
MUC20	0.293668	0.0246679	16.5381	9.60181e-61	2.68271e-59	126.872
ESYT1	0.293064	0.957566	2.95887	0.00309386	0.00807993	-3.84066
EPHX1	0.279852	0.0496043	11.2127	4.97299e-29	8.2232e-28	54.2721
MGAT5	0.274169	0.373182	4.20267	2.65757e-05	9.7877e-05	0.605209
MTR	0.271496	0.691039	3.13902	0.0016994	0.00469144	-3.2922
LPGAT1	0.269612	0.390081	4.06747	4.78393e-05	0.000169266	0.0473366
SLC27A2	0.268269	0.400499	3.96638	7.34098e-05	0.000252839	-0.357922
CTSH	0.263023	0.365542	4.07111	4.70996e-05	0.000167013	0.0621029
SPTLC2	0.262777	0.462496	3.66622	0.000247258	0.000784881	-1.50126
LPCAT3	0.257883	0.633262	3.12903	0.00175819	0.00482498	-3.32346
ITPR2	0.252963	0.778339	2.76764	0.00565536	0.0138646	-4.38749
TUSC3	0.245557	0.0351038	11.7134	1.63553e-31	2.92859e-30	59.9431
IMPA2	0.244479	0.0451789	10.3623	4.72589e-25	7.01571e-24	45.1953
SLC7A5	0.242664	1.47587	2.04758	0.0406235	0.0821339	-6.11912
HEATR1	0.235871	0.461782	3.28083	0.00103807	0.00297732	-2.83768
GCSH	0.234822	0.114584	6.38671	1.7595e-10	1.13823e-09	12.1327
RNGTT	0.232209	0.719504	2.6513	0.00802906	0.0191763	-4.7023
GCLM	0.230146	0.355037	3.62989	0.000284758	0.000892553	-1.63356
PIGK	0.222075	0.440499	3.16161	0.00157303	0.00438742	-3.22114
GALNT7	0.220438	0.384389	3.33156	0.000866289	0.00251356	-2.67022
SFTPA2	0.217669	0.0418726	9.52589	1.95855e-21	2.54926e-20	36.9529
KMT2A	0.216448	1.32364	1.91553	0.0554497	0.108984	-6.38054
IMPAD1	0.21618	0.42106	3.15709	0.00159761	0.00444832	-3.2354
NUP58	0.214746	2.19421	1.60498	0.108526	0.196719	-6.9267
SREBF2	0.214296	0.447033	3.02859	0.00246239	0.00655223	-3.63225
SMG1	0.212417	1.45176	1.81952	0.0688585	0.132325	-6.55968
NNMT	0.211691	0.0810173	6.70525	2.10365e-11	1.47894e-10	14.2089
AGL	0.209942	0.541501	2.70905	0.00675751	0.0163808	-4.54772
PSME4	0.207521	0.601059	2.55388	0.0106657	0.024691	-4.95554
LCLAT1	0.20736	0.207711	4.20827	2.59264e-05	9.57033e-05	0.628718
EP300	0.20714	0.950237	2.09615	0.0360904	0.0741249	-6.01859
NUP153	0.206932	0.579821	2.59313	0.00952248	0.0222512	-4.85464
MTMR6	0.204006	1.61292	1.68214	0.0925677	0.171338	-6.79997
GNS	0.202423	0.385379	3.05556	0.0022515	0.00602684	-3.55032
MARCKS	0.201652	0.0538165	7.759	9.27428e-15	8.25768e-14	21.7907
CBR1	0.200058	0.787799	2.19811	0.0279609	0.0589983	-5.7999
RPTOR	0.198975	0.218702	3.92413	8.75431e-05	0.000296166	-0.524265
DHCR24	0.197467	0.0607752	7.27651	3.64584e-13	2.89612e-12	18.1833
CSGALNACT2	0.195725	1.07597	1.882	0.0598613	0.117156	-6.44414
SERINC5	0.192849	0.553776	2.44945	0.0143221	0.0322572	-5.21648
AGPAT4	0.191533	0.190989	4.0294	5.62759e-05	0.000196541	-0.106493
ASS1	0.189585	0.0243446	10.8719	2.12458e-27	3.39199e-26	50.5498
BGN	0.189219	0.0898505	5.67198	1.44519e-08	7.87201e-08	7.8396
PRDM2	0.186054	2.07457	1.42878	0.153095	0.263226	-7.19374
NUP155	0.185796	0.312941	3.09466	0.00197503	0.00535655	-3.43024
MAN2A1	0.183719	0.682395	2.13746	0.0325811	0.0676894	-5.93123
XRN1	0.181141	1.52205	1.53084	0.125835	0.221732	-7.04283
EXT2	0.17963	0.257657	3.30038	0.000968444	0.00278998	-2.77345
B3GNT5	0.179489	0.0801315	5.78689	7.35479e-09	4.13117e-08	8.49572
ACER3	0.17889	0.298791	3.05391	0.00226391	0.00604898	-3.55535
PIK3CA	0.178548	0.244322	3.35035	0.000809648	0.00235977	-2.60753
SF3B1	0.178198	3.17069	1.28154	0.200028	0.330772	-7.39311
BLVRB	0.176744	0.374233	2.70555	0.00682909	0.0165419	-4.55718
NCOA2	0.172422	0.949062	1.74471	0.0810619	0.152678	-6.69287
PLPP2	0.171923	0.09064	5.2177	1.84274e-07	9.03529e-07	5.37396
POM121	0.171634	0.813987	1.85805	0.063187	0.122702	-6.48888
LPCAT1	0.17084	0.360402	2.65647	0.00790707	0.0189547	-4.68859
ACSL1	0.169156	0.485337	2.3068	0.0210835	0.0457987	-5.55534
GSR	0.168432	0.468271	2.32506	0.0200858	0.0438667	-5.5131
CKAP4	0.167789	0.0516983	6.65978	2.86573e-11	1.98458e-10	13.9065
SELENOI	0.166263	0.738832	1.87222	0.0612017	0.119419	-6.46249
SLC44A1	0.1651	0.226786	3.1866	0.00144337	0.00404667	-3.14193
DGKH	0.163779	0.356249	2.55905	0.0105084	0.0243815	-4.94234
HS2ST1	0.163777	0.268218	2.93583	0.00333311	0.00864209	-3.9085
ME1	0.159783	0.0125291	12.5428	7.41759e-36	1.45699e-34	69.8711
DAG1	0.158133	0.12033	4.19686	2.72651e-05	0.000100075	0.580869
SLC2A3	0.157052	3.73188	1.07245	0.283542	0.443339	-7.63903
ALDH1A1	0.156662	0.0135238	11.8684	2.65222e-32	4.8564e-31	61.7483
ST8SIA4	0.154291	1.13433	1.45445	0.145848	0.252103	-7.15676
FUT8	0.153621	0.648423	1.84081	0.065675	0.126968	-6.52074
SACM1L	0.153439	0.887974	1.60464	0.108599	0.196741	-6.92723
P4HA1	0.152752	0.72632	1.72104	0.0852702	0.15951	-6.73385
EIF4G1	0.152726	1.45877	1.31338	0.189079	0.316042	-7.35183
SPTSSA	0.15176	0.460628	2.12346	0.033736	0.0698648	-5.96102
HMGCS1	0.151218	0.614085	1.85604	0.0634725	0.123109	-6.49261
MED13	0.149994	0.585095	1.87183	0.0612553	0.119451	-6.46321
GALNT1	0.146737	0.299838	2.50496	0.0122599	0.0279034	-5.07912
CREBBP	0.145569	0.657531	1.72181	0.0851299	0.159391	-6.73252
PHGDH	0.14292	0.0267601	7.85446	4.36717e-15	3.97884e-14	22.5316
XPO1	0.142553	0.684171	1.66724	0.0954936	0.17555	-6.82491
MBOAT1	0.140522	0.322948	2.31104	0.0208483	0.0453181	-5.54557
GPC1	0.14013	0.0319387	7.12484	1.10348e-12	8.45478e-12	17.0967
SLC34A2	0.138077	0.081917	4.31087	1.63947e-05	6.19293e-05	1.06482
SCD	0.131411	0.0694226	4.55702	5.24124e-06	2.16393e-05	2.15368
PLOD3	0.131104	0.541574	1.70453	0.0883094	0.164206	-6.76211
ENOSF1	0.130356	0.600819	1.60025	0.109571	0.197838	-6.93427
SLC30A5	0.128509	0.727426	1.46065	0.144138	0.249813	-7.14773
EXOC8	0.128384	0.377765	1.96006	0.0500121	0.0993802	-6.29432
ACOX3	0.124438	0.375561	1.91552	0.0554505	0.108984	-6.38055
GPAT3	0.123974	0.180956	2.66097	0.00780232	0.0187175	-4.67665
MGLL	0.122207	0.0235855	7.15683	8.75271e-13	6.75417e-12	17.324
NAPSA	0.121499	0.140389	2.93261	0.00336785	0.00871821	-3.91793
POLR2B	0.121015	0.95329	1.22057	0.222272	0.360734	-7.46933
HGSNAT	0.120219	0.560088	1.53065	0.125883	0.221732	-7.04312
GCNT1	0.119508	0.882278	1.22717	0.219782	0.357229	-7.46126
ALDH2	0.119472	0.0362747	5.69099	1.29353e-08	7.10564e-08	7.94724
TXNRD1	0.119453	0.846846	1.27015	0.204057	0.33486	-7.40764
UGCG	0.117779	1.34418	1.02901	0.303497	0.468601	-7.68464
SLC30A6	0.117285	0.483397	1.59755	0.110171	0.19859	-6.93858
LUM	0.114873	0.086721	3.49561	0.000474734	0.00143661	-2.11113
SPCS3	0.114371	1.71948	0.935224	0.349692	0.526162	-7.77668
PIGB	0.113709	0.719281	1.29036	0.196952	0.326842	-7.38179
ATP6V0A1	0.112478	0.162156	2.5539	0.0106651	0.024691	-4.95549
ENTPD4	0.112297	0.494442	1.5122	0.130509	0.229009	-7.07117
LRPPRC	0.107372	0.847272	1.14356	0.252831	0.403657	-7.5603
NME4	0.106882	0.13378	2.69196	0.00711346	0.0171538	-4.5938
UTP14C	0.106752	0.0894341	3.27717	0.00105161	0.00301085	-2.84968
UGT1A6	0.106433	0.00485345	13.042	1.31553e-38	2.80503e-37	76.1638
FAR1	0.105904	0.337418	1.71336	0.086672	0.161439	-6.74701
AQR	0.105303	0.559933	1.34437	0.178855	0.301755	-7.31069
GSTA1	0.105013	0.00677725	11.0307	3.74583e-28	6.07012e-27	52.2701
ALDH3B2	0.104586	0.00522784	12.4613	2.0407e-35	3.89054e-34	68.8661
PON2	0.103004	0.16851	2.31739	0.0204997	0.0446502	-5.53088
SIN3A	0.102712	0.577291	1.28776	0.197855	0.328004	-7.38513
GNAI1	0.101302	0.01052	8.84235	1.07164e-18	1.20597e-17	30.7244
PGD	0.0996927	0.795743	1.09258	0.274602	0.432045	-7.61726
SDC1	0.0996675	0.0253528	5.58203	2.43052e-08	1.29137e-07	7.33512
GNG12	0.0996589	0.0145264	7.26523	3.96183e-13	3.11657e-12	18.1017
PRKAA1	0.0995625	0.551504	1.27793	0.201299	0.332184	-7.39773
ATP6AP2	0.0989722	1.8608	0.790629	0.429177	0.619306	-7.90137
GPHN	0.0970523	0.871696	1.00722	0.313851	0.481168	-7.70681
STT3A	0.0968419	0.506728	1.2961	0.194966	0.324376	-7.37436
TYW1	0.0963777	0.597686	1.19446	0.232323	0.374979	-7.50084
FHL2	0.0946826	0.0433713	4.09962	4.16637e-05	0.000149537	0.178353
HMMR	0.0944404	0.0453752	4.0374	5.43936e-05	0.000190583	-0.0742824
ADH1C	0.0928865	0.00376524	12.9382	5.00661e-38	1.04687e-36	74.8359
KYNU	0.091879	0.0163274	6.44532	1.19911e-10	7.85115e-10	12.5072
IGF2BP2	0.0885512	0.00845049	8.49188	2.27944e-17	2.39083e-16	27.7082
SESN3	0.088189	1.92313	0.678748	0.497311	0.695334	-7.98351
SERINC2	0.0868514	0.0214998	5.38717	7.29704e-08	3.71851e-07	6.26983
CBR3	0.0866429	0.227597	1.67985	0.0930136	0.17177	-6.80383
PIKFYVE	0.0862556	0.589022	1.0715	0.283968	0.443751	-7.64005
PLOD2	0.0850581	0.0375941	3.96357	7.4278e-05	0.000255557	-0.369035
THBS1	0.0849972	0.104518	2.37638	0.0174995	0.0387139	-5.39259
HMGCR	0.0830823	0.338466	1.33463	0.182022	0.305983	-7.32372
WDR3	0.0825216	0.1904	1.74208	0.0815204	0.153342	-6.69744
TNRC6A	0.0811026	0.750053	0.907867	0.363968	0.542853	-7.80187
ENPP4	0.0795441	0.080218	2.57937	0.00991035	0.0231241	-4.8902
MTMR9	0.0794485	0.313545	1.32754	0.184356	0.309425	-7.33315
SLC25A13	0.0794311	0.3415	1.27117	0.203695	0.334605	-7.40635
MTREX	0.0792983	0.669692	0.931896	0.35141	0.528501	-7.77979
AGPAT3	0.0783699	0.466064	1.08859	0.276358	0.434372	-7.6216
IPMK	0.0782114	0.206146	1.58913	0.112057	0.201095	-6.95197
GALNT6	0.0777659	0.127742	1.99604	0.0459529	0.0919814	-6.22323
PSAP	0.0773554	3.25015	0.554889	0.578981	0.780565	-8.05986
SRD5A3	0.0771064	0.11776	2.0706	0.0384178	0.0782385	-6.07176
FUT10	0.0767351	0.131126	1.95839	0.0502082	0.0996477	-6.2976
GNGT1	0.0756927	0.0040706	10.3752	4.13536e-25	6.17636e-24	45.3275
GGH	0.0750384	0.0629061	2.74816	0.00600233	0.0146598	-4.44114
CAV1	0.0745011	0.0513489	2.88258	0.00395152	0.00999755	-4.06318
ADIPOR2	0.0743345	0.737931	0.840136	0.400849	0.58732	-7.86103
NOTCH3	0.0732982	0.0102096	6.45069	1.15756e-10	7.59445e-10	12.5417
LRP12	0.0732563	0.0320935	3.73371	0.00018958	0.000613814	-1.252
KLF4	0.0729206	0.154261	1.68063	0.0928608	0.171636	-6.80251
NNT	0.0714769	0.393007	1.07239	0.283567	0.443339	-7.63909
PHOSPHO2	0.0709939	0.118113	1.88608	0.0593086	0.116144	-6.43645
TK1	0.0709307	0.103851	2.03609	0.0417636	0.0842305	-6.14255
DPP4	0.0702972	0.178392	1.53567	0.124645	0.22027	-7.03543
CD38	0.0694913	0.642455	0.824725	0.409545	0.598168	-7.87385
PIGO	0.0688627	0.271038	1.23495	0.216872	0.353563	-7.45169
PHKA1	0.0681314	0.0356513	3.28053	0.00103918	0.00297787	-2.83867
MAOA	0.0676808	0.0167826	4.627	3.75007e-06	1.57028e-05	2.47424
PYCR1	0.0672294	0.0503651	2.74092	0.00613604	0.0149301	-4.46097
THEM5	0.0662347	0.00648804	7.2163	5.6741e-13	4.42062e-12	17.7492
PLOD1	0.0659777	0.128257	1.71508	0.0863567	0.160968	-6.74407
TP63	0.0647752	0.0504784	2.60452	0.00921205	0.0216507	-4.82509
B3GALNT2	0.0641389	0.153856	1.51408	0.130033	0.228419	-7.06833
ACOX1	0.0638922	0.351379	1.01041	0.312318	0.479499	-7.70359
PCCA	0.0633449	0.209811	1.28151	0.200039	0.330772	-7.39315
GPC3	0.0632721	0.00514046	7.67792	1.74607e-14	1.50907e-13	21.1685
FADS2	0.062598	0.0111316	5.37744	7.7015e-08	3.90619e-07	6.21761
SLC23A2	0.0623083	0.166935	1.39517	0.162991	0.277736	-7.24116
CTSD	0.0622895	0.736975	0.700545	0.483601	0.680274	-7.96849
HNMT	0.0622592	0.0212394	3.81864	0.000134885	0.000446083	-0.931881
MME	0.0622098	0.011379	5.14361	2.73887e-07	1.31312e-06	4.99127
CYP4F3	0.0615588	0.00353423	9.07849	1.27737e-19	1.52204e-18	32.8245
MTMR3	0.0613977	0.399174	0.915479	0.359959	0.538696	-7.79494
CYP4F11	0.0610991	0.00499356	7.58885	3.47355e-14	2.93171e-13	20.4924
PON3	0.0610035	0.013382	4.73553	2.21056e-06	9.42689e-06	2.98105
NUP160	0.0606935	0.435283	0.864273	0.387456	0.571312	-7.84047
DGKG	0.0602688	0.00678865	6.4919	8.82061e-11	5.84613e-10	12.8073
ADHFE1	0.0597774	0.114124	1.61236	0.106911	0.194116	-6.91482
STARD10	0.0578182	0.152205	1.36008	0.173831	0.293889	-7.28946
HPSE	0.0575562	0.516908	0.760749	0.446822	0.638796	-7.92453
PAICS	0.057325	0.351219	0.908506	0.36363	0.542598	-7.80129
EZH1	0.0570979	0.305351	0.961673	0.336234	0.509936	-7.75161
DHRS3	0.0567933	0.0539964	2.24064	0.0250681	0.0533809	-5.70561
PIGZ	0.0561912	0.0126336	4.52713	6.03847e-06	2.46793e-05	2.01822
PFKFB2	0.0561771	0.00852848	5.47091	4.56993e-08	2.37739e-07	6.72303
OGDH	0.0561718	1.12237	0.534079	0.593297	0.788957	-8.07118
SDS	0.0554919	0.0042192	7.29376	3.20967e-13	2.55591e-12	18.3083
COX4I2	0.0553269	0.00331719	8.06327	8.15381e-16	7.70452e-15	24.1834
ABCC5	0.0550763	0.175849	1.20837	0.22693	0.366823	-7.48414
HSD17B12	0.0549642	0.522353	0.727746	0.466784	0.662077	-7.94908
PLEKHA8	0.0548612	0.105158	1.54918	0.121367	0.215534	-7.01462
SF3B3	0.0544352	1.01383	0.538695	0.590108	0.786406	-8.06871
ST6GALNAC2	0.0539046	0.0118615	4.47046	7.87883e-06	3.1525e-05	1.76391
AMY2B	0.0534974	0.0128463	4.2524	2.13138e-05	7.94915e-05	0.815019
ESYT2	0.0532117	0.492718	0.717878	0.472847	0.669505	-7.9562
NUS1	0.0529179	0.524201	0.694889	0.487139	0.684063	-7.97243
UTP20	0.0522178	0.262845	0.950597	0.341829	0.517211	-7.7622
HACD2	0.0518428	0.445669	0.731438	0.464526	0.6594	-7.94638
PIK3C2B	0.0517021	0.0798971	1.67725	0.0935196	0.17241	-6.80818
FKTN	0.0502943	0.0436071	2.1871	0.0287554	0.0603993	-5.82402
HILPDA	0.0502025	0.124189	1.2894	0.197284	0.327225	-7.38302
POLA1	0.0492067	0.0946476	1.47976	0.138965	0.241493	-7.11966
FADS1	0.0483066	0.0358747	2.32704	0.0199804	0.043666	-5.50851
PLBD1	0.0478149	0.00917515	4.46269	8.16954e-06	3.24877e-05	1.7293
CA8	0.0473751	0.00704768	4.94112	7.87555e-07	3.58054e-06	3.97311
PAPSS2	0.0472979	0.0257437	2.69729	0.00700077	0.0169072	-4.57947
PIK3C2A	0.0470608	0.389367	0.708477	0.478663	0.674206	-7.9629
CPA3	0.0469114	0.011224	3.85669	0.00011555	0.000386878	-0.786125
ALDH7A1	0.0464255	0.0136946	3.64467	0.000268903	0.000845311	-1.5799
AKT3	0.0460441	0.233449	0.884904	0.376227	0.55729	-7.82244
ABCA1	0.0460419	0.0896349	1.38877	0.16493	0.28045	-7.25006
GPAM	0.0458873	0.0749756	1.53267	0.125383	0.221092	-7.04003
CA2	0.0455483	0.0100401	4.0769	4.59443e-05	0.000163453	0.0856397
ALDH3B1	0.0453031	0.00816106	4.48243	7.45016e-06	2.99578e-05	1.81737
SGMS2	0.0450775	0.0173073	3.14972	0.00163839	0.00453461	-3.25859
ISYNA1	0.04427	0.132966	1.11223	0.266062	0.420638	-7.59561
TNKS1BP1	0.0442338	0.0628455	1.61761	0.105773	0.192454	-6.90635
AK1	0.0441599	0.032354	2.21324	0.0269001	0.0570571	-5.76655
ITPKC	0.04408	0.0241471	2.53657	0.0112073	0.0257608	-4.99953
GALC	0.0430251	0.371097	0.662952	0.507374	0.706661	-7.9941
GDPD1	0.0421942	0.0527193	1.66231	0.0964775	0.177058	-6.83311
SLC19A2	0.0421396	0.106675	1.17816	0.238758	0.383646	-7.52016
HSD17B4	0.0420493	0.267249	0.75826	0.448311	0.639795	-7.92642
ACSM3	0.0414596	0.0251335	2.3383	0.0193888	0.0424588	-5.48227
PCYT1B	0.0411585	0.00217481	7.46161	9.15539e-14	7.56955e-13	19.5401
AK4	0.0402963	0.0192824	2.66434	0.0077246	0.0185448	-4.66769
POLR1A	0.0402201	0.242486	0.758999	0.447868	0.639445	-7.92586
KCNS3	0.0400763	0.00727945	4.32079	1.56762e-05	5.93535e-05	1.10751
CA12	0.0400483	0.0016234	8.44069	3.52714e-17	3.64604e-16	27.2778
BCAT1	0.0391441	0.0810835	1.25732	0.208664	0.341383	-7.42384
ACOXL	0.0389646	0.0148437	2.91554	0.00355749	0.00915015	-3.96776
ABCC3	0.0386895	0.00932609	3.6387	0.000275204	0.000864278	-1.6016
GNG11	0.0385017	0.0244084	2.20835	0.0272393	0.0576634	-5.77736
SDC2	0.038222	0.019391	2.47814	0.013221	0.0299018	-5.14588
SETDB2	0.037401	0.591717	0.464814	0.642073	0.838759	-8.10575
PDCD11	0.0373672	0.232511	0.721179	0.470814	0.666918	-7.95383
POMK	0.0372179	0.102153	1.06305	0.287781	0.448844	-7.64906
GRHL1	0.0371392	0.0115099	3.17131	0.00152149	0.00425465	-3.19047
OSBPL1A	0.0369561	0.0173184	2.55222	0.0107167	0.0247914	-4.95978
SLC44A3	0.0367162	0.00389138	5.22134	1.80694e-07	8.8987e-07	5.39292
PDE5A	0.0364769	0.0043693	4.91327	9.07904e-07	4.10393e-06	3.83624
PIGA	0.0362722	0.287825	0.631585	0.52767	0.727736	-8.01439
SLC25A16	0.036248	0.303705	0.614452	0.538928	0.738548	-8.02506
POLD1	0.0362419	0.147592	0.869347	0.384675	0.567988	-7.83608
GALNT4	0.0362065	0.0320135	1.85983	0.0629349	0.122359	-6.48558
CPE	0.0361842	0.105465	0.994509	0.319996	0.48874	-7.71952
B3GALT2	0.0361653	0.0866675	1.11602	0.264437	0.418273	-7.59139
GNB4	0.0356287	0.0176027	2.4447	0.0145122	0.0326398	-5.2281
GSTA4	0.035408	0.0551795	1.37513	0.169118	0.28697	-7.2689
SDSL	0.0353395	0.0210775	2.20643	0.0273733	0.0578715	-5.78159
PTGDS	0.0351774	0.00915705	3.28171	0.00103483	0.00297067	-2.8348
FABP5	0.0348447	0.942952	0.345119	0.730011	0.912091	-8.15419
PDE4D	0.0344485	2.02942	0.258363	0.796131	0.961349	-8.18036
FBP1	0.0340065	0.0714046	1.15208	0.249314	0.398631	-7.55053
ST3GAL4	0.0337417	0.0851628	1.06262	0.287977	0.448934	-7.64952
RDH10	0.0336057	0.171027	0.748703	0.454051	0.646564	-7.93362
CACNB2	0.0335019	0.186122	0.685972	0.492744	0.691036	-7.97858
HDC	0.0334879	0.00758713	3.46391	0.000534299	0.00159747	-2.22126
SMAD4	0.0331531	0.338144	0.533464	0.593723	0.788957	-8.07151
CSAD	0.0330633	0.110825	0.904463	0.365769	0.545288	-7.80496
CYP27A1	0.0327321	0.00848848	3.2072	0.00134395	0.00378759	-3.07616
DSEL	0.0324921	0.0105005	2.78127	0.0054233	0.0133665	-4.3497
TBL1XR1	0.0324886	1.35488	0.287052	0.774078	0.939268	-8.17254
MTMR1	0.0323555	0.134149	0.811748	0.416953	0.605984	-7.88446
CUBN	0.0322593	0.0126503	2.54915	0.0108114	0.0249571	-4.9676
PLD1	0.0316709	0.0125894	2.55145	0.0107404	0.0248285	-4.96174
QPRT	0.0312827	0.0214508	1.96198	0.0497886	0.0989969	-6.29057
HS3ST1	0.0312557	0.0657868	1.10082	0.270996	0.427188	-7.60822
L2HGDH	0.0312056	0.0775557	1.0267	0.304582	0.469401	-7.68701
MUC4	0.0311388	0.00662174	3.46476	0.000532617	0.00159392	-2.21832
PNPLA4	0.0308386	0.0871305	0.958029	0.338068	0.512	-7.75511
CP	0.0307144	0.0774367	0.99184	0.321296	0.490495	-7.72217
ADGRF5	0.0306254	0.00664778	3.37914	0.000729522	0.00214165	-2.51084
PLPP6	0.0303016	0.0924395	0.914785	0.360323	0.538905	-7.79557
GUCY1A1	0.0300304	0.00886854	2.82376	0.00475447	0.0118169	-4.23079
DCN	0.0300176	0.0845738	0.922812	0.356124	0.534847	-7.7882
ACACA	0.0295721	0.225297	0.578792	0.562741	0.763621	-8.04632
DDAH1	0.0291631	0.006557	3.27414	0.00106294	0.00303556	-2.85958
FMO5	0.0290681	0.0203066	1.86497	0.0622101	0.121095	-6.47601
CHST9	0.0286598	0.00116175	6.88947	5.88861e-12	4.32766e-11	15.4554
SPR	0.0284717	0.0377741	1.34336	0.179181	0.301832	-7.31204
SFTPD	0.0284623	0.0127659	2.27703	0.0228024	0.0490721	-5.62349
MFSD2A	0.0279438	0.0640251	1.01147	0.311812	0.479107	-7.70252
DGKI	0.0278653	0.0286267	1.49474	0.13501	0.236013	-7.0974
OSBP	0.0275761	0.302054	0.468922	0.639134	0.836605	-8.10384
LPCAT2	0.0275139	0.00948099	2.61415	0.00895652	0.0211267	-4.79999
GPX3	0.0269076	0.0419803	1.18401	0.236433	0.380496	-7.51326
ADCY6	0.0266158	0.00347744	3.9598	7.54599e-05	0.000258799	-0.383955
PDE3A	0.0261033	0.00254431	4.50691	6.64198e-06	2.69758e-05	1.92713
HPGDS	0.0260844	0.0039522	3.65427	0.000259048	0.000819898	-1.54492
CPOX	0.0259133	0.354211	0.40909	0.682481	0.872416	-8.13009
GATA6	0.0258823	0.00394321	3.63661	0.000277443	0.000870467	-1.60919
ADAT2	0.025794	0.595085	0.317083	0.751187	0.934944	-8.16347
CEL	0.025482	0.00103293	6.88592	6.03673e-12	4.42648e-11	15.4311
CERS3	0.025118	0.00151247	5.67531	1.4174e-08	7.73364e-08	7.85845
CYB5R2	0.0247105	0.00411098	3.51965	0.000433763	0.00132127	-2.02695
PTGES	0.0246126	0.00249086	4.33654	1.4596e-05	5.55232e-05	1.17554
GEMIN4	0.0245525	0.111189	0.675892	0.499123	0.696966	-7.98544
PIK3R4	0.0244804	0.300438	0.416802	0.676831	0.872416	-8.1269
GGT6	0.0244792	0.000992288	6.82886	8.98515e-12	6.42845e-11	15.0416
THBS2	0.0244649	0.0139576	1.85666	0.0633853	0.123013	-6.49147
ADH7	0.0244402	0.00192998	4.94108	7.87696e-07	3.58054e-06	3.97293
GSTT2B	0.0242547	0.00298479	3.91044	9.26526e-05	0.000312474	-0.577817
PLPP1	0.024134	0.376207	0.367184	0.713488	0.90364	-8.14634
RIMKLA	0.0239116	0.00250563	4.18067	2.92774e-05	0.000107097	0.513214
MOCOS	0.0238264	0.00481169	3.06714	0.00216616	0.00583099	-3.51492
CHST15	0.0236276	0.0168818	1.64937	0.0990978	0.181251	-6.85451
CERS6	0.0235822	0.164019	0.539342	0.589661	0.786406	-8.06836
SLC44A5	0.0235492	0.00187171	4.95813	7.21775e-07	3.30873e-06	4.05708
GALNT12	0.0235184	0.0288005	1.26545	0.205737	0.336935	-7.4136
GPT2	0.023408	0.016986	1.64964	0.0990445	0.181251	-6.85408
POLR2J2	0.0233146	0.0399128	1.04702	0.295114	0.458297	-7.66596
CGA	0.0230803	0.119118	0.509623	0.610325	0.807493	-8.08394
GGT5	0.0229827	0.00590221	2.65276	0.00799446	0.0191077	-4.69843
PIK3R6	0.0228229	0.00729333	2.44777	0.0143889	0.0323851	-5.22058
ACHE	0.0227503	0.00647026	2.57765	0.00995962	0.0232224	-4.89462
B3GNT3	0.0227264	0.00388477	3.25541	0.00113554	0.00321983	-2.92064
PAFAH1B2	0.022543	0.530748	0.294857	0.768109	0.939183	-8.17027
ADAMTSL3	0.0224833	0.00143642	5.26422	1.43294e-07	7.11203e-07	5.61703
METTL3	0.0224777	0.312161	0.376958	0.706212	0.895475	-8.14271
ACAD10	0.0224522	0.105896	0.632902	0.52681	0.727169	-8.01356
PFKFB4	0.0223175	0.0157985	1.61741	0.105817	0.192454	-6.90668
AGO1	0.0221444	0.190297	0.468443	0.639476	0.836715	-8.10406
EXTL2	0.0221252	0.0314187	1.13267	0.257377	0.408301	-7.57268
PIP5KL1	0.0218988	0.00666266	2.41332	0.0158231	0.0353674	-5.30422
ADCY9	0.0218651	0.00496622	2.85591	0.00429899	0.0108008	-4.13962
INHBA	0.0217991	0.0181111	1.4598	0.144373	0.250086	-7.14898
BST1	0.0216902	0.00276784	3.73123	0.000191454	0.000619263	-1.26124
RIMKLB	0.021606	0.0171304	1.5083	0.131505	0.230383	-7.07706
GPC4	0.0214069	0.00377959	3.14737	0.00165161	0.00456729	-3.26598
SHPK	0.0213366	0.0669352	0.755401	0.450024	0.641675	-7.92858
POLR3G	0.0212177	0.0190842	1.4	0.161539	0.275552	-7.23441
ALOX5	0.0211937	0.0212747	1.31215	0.189497	0.316576	-7.35345
RIOK3	0.0209706	1.6224	0.174249	0.861673	0.988462	-8.19854
TNFRSF21	0.0209665	0.0144874	1.58487	0.113024	0.202381	-6.95874
NUDT11	0.0209414	0.00548718	2.60053	0.00931966	0.0218244	-4.83545
HS6ST2	0.0206393	0.00188883	4.27341	1.94035e-05	7.27016e-05	0.904377
GBA	0.020596	0.454793	0.28987	0.771921	0.939183	-8.17172
ATP6V0A2	0.0205204	0.644491	0.245524	0.806055	0.966293	-8.18359
SLC6A8	0.0204745	0.0187022	1.34354	0.179123	0.301832	-7.3118
RBP1	0.0203278	0.00742325	2.0849	0.0371001	0.0757665	-6.04209
HYKK	0.020031	0.0170795	1.40187	0.160981	0.274745	-7.2318
PANK3	0.0199067	0.338438	0.321015	0.748205	0.931949	-8.16222
PLA2R1	0.0198821	0.00372468	2.97002	0.00298383	0.00781148	-3.80765
ASRGL1	0.0198536	0.0238541	1.16691	0.24327	0.390122	-7.53334
HS6ST1	0.0196363	0.0424406	0.879113	0.379358	0.561416	-7.82755
CPT1C	0.0196012	0.00511116	2.49724	0.0125301	0.028466	-5.09841
CPSF7	0.0195467	0.725979	0.222859	0.823649	0.966293	-8.18889
AFMID	0.0194999	0.0468992	0.827346	0.408058	0.596265	-7.87169
NDST1	0.0194751	0.00404673	2.82549	0.00472882	0.0117622	-4.2259
SLCO2B1	0.0194651	0.00915686	1.81494	0.0695581	0.133395	-6.56797
CA9	0.0194502	0.011468	1.66545	0.0958496	0.176105	-6.82789
ALOX15	0.0194355	0.00448865	2.68221	0.00732402	0.0176222	-4.61997
NANP	0.019402	0.0589624	0.731165	0.464693	0.6594	-7.94658
SENP3	0.0189829	0.0737028	0.637665	0.523704	0.72328	-8.01053
PDK4	0.0189178	0.00378689	2.76978	0.00561831	0.013812	-4.38156
TSPOAP1	0.0186817	0.0727588	0.637564	0.52377	0.72328	-8.0106
ACO1	0.0185512	0.0323412	0.937553	0.348494	0.524828	-7.7745
ENTPD5	0.0183147	0.0723185	0.627	0.530672	0.730632	-8.01727
NADK2	0.0181441	0.0536194	0.709272	0.47817	0.674206	-7.96234
TSC2	0.0179978	0.315013	0.298263	0.765508	0.939183	-8.16926
HKDC1	0.017953	0.0103771	1.55922	0.118972	0.211428	-6.99902
PLCE1	0.0171576	0.00580185	2.09111	0.03654	0.0748586	-6.02914
TNFSF13	0.0169346	0.0182089	1.14325	0.252959	0.403663	-7.56065
HSPG2	0.0165904	0.0128493	1.31517	0.188478	0.315526	-7.34948
STXBP1	0.0160822	0.0112851	1.39788	0.162176	0.276492	-7.23738
ACER2	0.0160419	0.0358507	0.768721	0.442074	0.635654	-7.91844
CARM1	0.0160329	0.0886579	0.496506	0.619547	0.813265	-8.09053
ST3GAL2	0.0159951	0.230218	0.30955	0.756909	0.939183	-8.16583
TCN1	0.0158298	0.0150222	1.10808	0.26785	0.423051	-7.60021
LCMT2	0.0156015	0.0771358	0.510551	0.609675	0.807172	-8.08346
COLGALT1	0.0155131	0.162421	0.356348	0.721586	0.906095	-8.15026
OCRL	0.0154922	0.0132379	1.2147	0.224505	0.363628	-7.47647
PLEKHA5	0.015421	0.212656	0.306117	0.759521	0.939183	-8.16689
ANGPTL4	0.0150667	0.0109722	1.29406	0.19567	0.32538	-7.377
ENPP2	0.0150142	0.01411	1.14454	0.252423	0.403205	-7.55918
PLCB4	0.014921	0.00108968	3.78103	0.000156964	0.000512823	-1.07454
SLC2A1	0.0148596	0.189177	0.317885	0.750578	0.934546	-8.16322
ABO	0.0148387	0.00743577	1.6138	0.106599	0.193658	-6.91251
CMA1	0.0148206	0.000600766	4.86952	1.13341e-06	4.98483e-06	3.62283
EXOC3	0.0146839	0.337301	0.235921	0.813498	0.966293	-8.1859
MGAM	0.0146309	0.000593075	4.86951	1.13348e-06	4.98483e-06	3.62277
NPR1	0.0144509	0.000585781	4.86949	1.13355e-06	4.98483e-06	3.62271
VCAN	0.0144489	0.0578876	0.539035	0.589873	0.786406	-8.06852
CA13	0.0144276	0.0292512	0.764251	0.444733	0.636859	-7.92186
APOA1	0.0141894	0.00823842	1.43536	0.151211	0.260263	-7.18432
PLEKHA4	0.0141785	0.0141404	1.07843	0.280862	0.439958	-7.6326
NCOA3	0.0141023	1.40809	0.122528	0.902483	1	-8.20621
ASH1L	0.0140507	1.5761	0.11714	0.906751	1	-8.20685
HGD	0.0139668	0.00150714	3.13331	0.00173276	0.00476728	-3.31007
SLCO1A2	0.0139312	0.000564715	4.86946	1.13376e-06	4.98483e-06	3.62253
PLA2G10	0.0139312	0.000564715	4.86946	1.13376e-06	4.98483e-06	3.62253
LRTOMT	0.0139071	0.0683721	0.488555	0.625166	0.819645	-8.09444
SOAT1	0.0138106	0.672718	0.162375	0.871013	0.997863	-8.20054
LIPH	0.013806	0.0101761	1.25131	0.210847	0.344607	-7.43137
ADCY2	0.0137708	0.00055821	4.86944	1.13383e-06	4.98483e-06	3.62247
PLA2G4F	0.0137708	0.00055821	4.86944	1.13383e-06	4.98483e-06	3.62247
TXNRD3	0.0137477	0.00106088	3.60182	0.00031731	0.00098148	-1.73487
ARSI	0.0135789	0.000550432	4.86943	1.13392e-06	4.98483e-06	3.62239
HMGCLL1	0.0135408	0.000548886	4.86943	1.13394e-06	4.98483e-06	3.62238
PNPLA3	0.0135335	0.001068	3.52806	0.000420234	0.00128246	-1.99738
AK8	0.0134404	0.00151123	3.01551	0.00257102	0.00679663	-3.67172
PAN2	0.0134127	0.0987068	0.391625	0.695342	0.884807	-8.13707
SEMA5A	0.0132355	0.00203784	2.53753	0.0111767	0.0257089	-4.99711
SMG8	0.0131659	0.211522	0.265783	0.790411	0.956223	-8.17841
SEC24B	0.0131035	0.557657	0.167582	0.866915	0.993555	-8.19968
PAX6	0.0131	0.0015508	2.87663	0.00402679	0.0101721	-4.08031
PITPNM3	0.0130649	0.00107979	3.37524	0.000739911	0.00217018	-2.52397
NXF2	0.0130526	0.000529098	4.86938	1.13418e-06	4.98483e-06	3.62217
DPEP1	0.0130262	0.00102879	3.52541	0.000424459	0.00129414	-2.00672
PLA2G2D	0.0130252	0.00146149	3.02496	0.00249205	0.00661485	-3.6432
CYP26A1	0.0130178	0.00146395	3.01768	0.00255266	0.00675362	-3.66517
CYP2F1	0.0130086	0.00160888	2.75669	0.0058481	0.0143263	-4.41769
OSBPL5	0.0129574	0.00881109	1.26059	0.207483	0.339622	-7.41973
STX1A	0.0128097	0.231533	0.247771	0.804316	0.966293	-8.18303
LIPG	0.0127288	0.00189204	2.626	0.0086507	0.0204649	-4.76897
PPARGC1A	0.012724	0.00104333	3.4014	0.000672683	0.00198197	-2.4355
ADCY10	0.0126535	0.00151268	2.85085	0.00436798	0.0109571	-4.15404
PLXNA4	0.0126163	0.00145991	2.93739	0.00331632	0.00861234	-3.9039
GSTM5	0.0125059	0.00154177	2.76835	0.00564303	0.0138449	-4.38552
CHST1	0.0124303	0.00281934	2.10588	0.0352363	0.0726007	-5.99818
INHBB	0.0122186	0.00192999	2.48215	0.0130732	0.0295881	-5.13594
HK2	0.0121969	0.0401242	0.557391	0.577271	0.778907	-8.05847
ITPKA	0.0121765	0.0132929	0.968941	0.332595	0.505234	-7.7446
CA6	0.012085	0.000964912	3.4894	0.000485901	0.00146357	-2.1328
TAS2R20	0.0120794	0.00143503	2.86001	0.00424386	0.0106789	-4.12792
UGT8	0.0118634	0.00264164	2.14426	0.0320331	0.0666362	-5.91671
CYP2S1	0.0117451	0.0013594	2.93464	0.00334587	0.00866824	-3.91197
CHRM3	0.0116623	0.00284572	1.96906	0.0489703	0.0974894	-6.27667
ALPL	0.0116556	0.00363743	1.66231	0.0964772	0.177058	-6.83311
ETNPPL	0.0116556	0.000965549	3.36754	0.000760887	0.00222566	-2.54991
CYGB	0.0116195	0.00450585	1.58823	0.112261	0.201157	-6.9534
SLC22A1	0.0114863	0.00312236	1.89811	0.0577067	0.113144	-6.41372
FABP6	0.0114387	0.00447855	1.5048	0.132402	0.231704	-7.08232
B3GALNT1	0.0113972	0.00322803	1.82863	0.0674802	0.130103	-6.54306
CTSG	0.0113825	0.000461399	4.86919	1.13526e-06	4.98483e-06	3.62125
ADAMTS12	0.0113711	0.00250349	1.99368	0.0462099	0.0923912	-6.22792
PDP2	0.0113553	0.0524243	0.453677	0.65007	0.842413	-8.11086
HSD11B1	0.0112986	0.00325279	1.80192	0.0715845	0.136738	-6.59151
GALNT16	0.0112578	0.000956823	3.28281	0.00103079	0.00296171	-2.83118
MUC3A	0.0112413	0.00770023	1.18368	0.236565	0.3805	-7.51365
FFAR4	0.0112394	0.00199628	2.20481	0.0274871	0.0580741	-5.78517
GUCY2D	0.0112359	0.00090867	3.44705	0.000568752	0.00169423	-2.27944
LRP8	0.0112359	0.0555017	0.437638	0.661657	0.855035	-8.11801
HK3	0.0111741	0.00184289	2.38679	0.0170119	0.0378418	-5.36782
GAD1	0.0111532	0.00192402	2.28541	0.0223068	0.0482618	-5.6044
ENTPD3	0.0109322	0.00310396	1.81992	0.0687974	0.132325	-6.55895
MED14	0.0108827	0.301306	0.184163	0.853889	0.980671	-8.19676
GALNT3	0.0107412	0.11074	0.295239	0.767817	0.939183	-8.17015
SEMA5B	0.0106352	0.00369257	1.5958	0.110561	0.199071	-6.94137
ADAMTSL5	0.0105209	0.0565712	0.406688	0.684244	0.873085	-8.13107
POLR1B	0.010458	0.220416	0.206473	0.836425	0.966293	-8.19241
ALOXE3	0.0104559	0.00189209	2.17976	0.029295	0.0614929	-5.84002
ISPD	0.0103922	0.00274852	1.81873	0.0689778	0.132439	-6.5611
DLAT	0.0103619	0.23648	0.199137	0.842159	0.969683	-8.19389
IGF2BP3	0.0102776	0.00180318	2.24749	0.0246277	0.0525466	-5.69026
PRODH	0.0102633	0.00135468	2.58802	0.00966482	0.0225675	-4.86786
FNTB	0.0101467	0.0875523	0.313374	0.754002	0.938088	-8.16464
CYP2J2	0.0101186	0.00464778	1.34722	0.177935	0.300514	-7.30685
ABHD14A-ACY1	0.0101004	0.0172126	0.692271	0.488781	0.686072	-7.97425
ADAMTS6	0.0100673	0.0192049	0.665922	0.505474	0.70462	-7.99213
PLPP3	0.00990065	0.00393938	1.39247	0.163807	0.278834	-7.24492
ACOX2	0.00971348	0.000863994	3.13356	0.00173128	0.00476728	-3.30929
CA4	0.00968988	0.0037989	1.4188	0.155983	0.267185	-7.20793
GZMH	0.00966174	0.0685136	0.329707	0.741628	0.924823	-8.15939
PGAM2	0.00954736	0.00138766	2.34627	0.018979	0.0416458	-5.46361
LPIN3	0.00942402	0.00242631	1.70762	0.0877328	0.163227	-6.75683
IDH1	0.00930282	0.298731	0.158315	0.874211	1	-8.20119
CACNA2D2	0.00926934	0.0804975	0.299498	0.764566	0.939183	-8.16889
GALNT5	0.00924242	0.00472527	1.21291	0.225189	0.364372	-7.47865
SBF2	0.00921651	0.0438088	0.405719	0.684957	0.873306	-8.13146
GUCY1B1	0.00920672	0.00541254	1.10723	0.268219	0.423428	-7.60115
MBTPS2	0.00918805	0.144261	0.22154	0.824676	0.966293	-8.18919
CYSLTR2	0.0091582	0.0439882	0.397309	0.691147	0.880852	-8.13483
HSD11B2	0.00911689	0.00228992	1.75042	0.0800715	0.151143	-6.68289
PIP5K1A	0.00900866	0.468966	0.124489	0.90093	1	-8.20597
FUT1	0.00897379	0.000827986	3.01503	0.00257509	0.00680185	-3.67317
ABCA6	0.00891243	0.00532178	1.0864	0.277324	0.435258	-7.62398
PLA2G15	0.00891068	0.112431	0.244988	0.80647	0.966293	-8.18372
THSD7B	0.00889022	0.000360373	4.86869	1.13816e-06	4.98483e-06	3.6188
B3GALT1	0.00889022	0.000360373	4.86869	1.13816e-06	4.98483e-06	3.6188
FUT9	0.00889022	0.000360373	4.86869	1.13816e-06	4.98483e-06	3.6188
FOLH1	0.00889022	0.000360373	4.86869	1.13816e-06	4.98483e-06	3.6188
NOS2	0.00889022	0.000360373	4.86869	1.13816e-06	4.98483e-06	3.6188
ADAMTS4	0.00887929	0.0184589	0.602463	0.546878	0.748493	-8.03235
NMNAT3	0.00886342	0.0156127	0.641851	0.520983	0.720352	-8.00786
TPH1	0.00881436	0.0043674	1.18963	0.234217	0.37766	-7.50659
GALNT13	0.00874609	0.00180188	1.91261	0.055823	0.109517	-6.38612
XDH	0.00873099	0.00163214	2.11033	0.0348516	0.0719453	-5.98881
GCNT2	0.00870685	0.0262141	0.488651	0.625098	0.819645	-8.0944
APOBEC3A	0.00869561	0.00429512	1.1925	0.233089	0.376028	-7.50317
AGO2	0.00867023	1.02308	0.0854167	0.931932	1	-8.21006
PLEKHA6	0.00861417	0.000782812	3.06395	0.00218933	0.00588847	-3.52467
MAN1C1	0.00861147	0.0425563	0.383773	0.701154	0.890803	-8.14012
ABCC8	0.00843448	0.000797634	2.93643	0.00332669	0.00863234	-3.90674
LARGE1	0.00840172	0.000829069	2.80327	0.00506717	0.012546	-4.28838
PTGS2	0.00834508	0.0187153	0.54785	0.583805	0.785165	-8.06374
CTH	0.00823941	0.0986846	0.237652	0.812155	0.966293	-8.18549
MUC16	0.0081633	0.0058103	0.950237	0.342012	0.517247	-7.76254
GMPR	0.00805469	0.00627393	0.909588	0.363059	0.542019	-7.80031
CHST6	0.00803889	0.00229618	1.54122	0.123289	0.21835	-7.0269
CBS	0.00790118	0.00130932	2.04356	0.0410191	0.0828305	-6.12733
CRYM	0.00783415	0.00192143	1.59653	0.110397	0.198887	-6.9402
ADAMTS1	0.0077169	0.0056128	0.937261	0.348644	0.524828	-7.77478
GHRL	0.00770115	0.00573786	0.915938	0.359718	0.538696	-7.79452
LARGE2	0.00766691	0.0028276	1.2915	0.196556	0.326518	-7.38031
CSF2RA	0.00764595	0.00413137	1.09256	0.274611	0.432045	-7.61728
GLUD2	0.0076436	0.00210425	1.59929	0.109784	0.198002	-6.9358
STARD6	0.00763141	0.00677133	0.85545	0.392319	0.577695	-7.84806
RGL1	0.00753558	0.0234398	0.456404	0.648108	0.840207	-8.10962
PIK3R2	0.00746338	0.00378632	1.09843	0.272038	0.428622	-7.61084
ALOX15B	0.00744023	0.00278851	1.28391	0.1992	0.329897	-7.39008
PUS7	0.00740656	0.123852	0.194982	0.84541	0.973003	-8.19471
HSD17B6	0.00737752	0.00557544	0.898282	0.369054	0.548671	-7.81052
PLA2G7	0.00735086	0.00693985	0.777473	0.436895	0.629044	-7.91168
PYGM	0.0073214	0.0212975	0.448855	0.653544	0.846578	-8.11304
UST	0.00727395	0.0396118	0.335038	0.737602	0.920157	-8.15762
FUT3	0.00726109	0.00358125	1.12788	0.259395	0.4111	-7.57809
BCO2	0.00704224	0.00565729	0.847614	0.39667	0.583043	-7.85472
GCNT3	0.00683138	0.00288355	1.13917	0.254654	0.405492	-7.5653
NHLRC1	0.00680714	0.00518478	0.856882	0.391528	0.576791	-7.84683
ABHD17C	0.00678226	0.0267153	0.383085	0.701664	0.891102	-8.14038
PEX11A	0.00672982	0.019808	0.438281	0.66119	0.854774	-8.11773
SLC44A4	0.00672047	0.00820401	0.662178	0.50787	0.707048	-7.99461
PANK1	0.00658927	0.0154329	0.49691	0.619262	0.81322	-8.09033
PDE8B	0.0065525	0.00260333	1.20718	0.227389	0.367382	-7.48558
SEC24D	0.00653362	0.415281	0.0958159	0.923668	1	-8.20912
PYGL	0.00636689	0.00820881	0.629026	0.529344	0.729424	-8.016
SLC9A1	0.00628924	0.186478	0.134743	0.892817	1	-8.20464
DIS3	0.00628398	0.6721	0.0738017	0.941169	1	-8.21099
CDS1	0.0062377	0.00733938	0.666803	0.504911	0.704139	-7.99154
ETNK2	0.00622265	0.00832909	0.622949	0.53333	0.733668	-8.0198
PIK3R1	0.00621812	2.27123	0.0456247	0.96361	1	-8.21267
ADORA2B	0.00614759	0.00599902	0.723113	0.469625	0.665524	-7.95243
HSD17B14	0.00599138	0.00850283	0.585438	0.558265	0.760225	-8.04245
SLC27A1	0.00590745	0.0392291	0.273612	0.784387	0.95	-8.1763
TYMS	0.00573386	0.114406	0.156275	0.875819	1	-8.20151
GSTO2	0.0057313	0.0457022	0.243218	0.807841	0.966293	-8.18415
AOC1	0.00568256	0.0066495	0.629758	0.528865	0.729073	-8.01554
LIPT1	0.00552058	0.109279	0.152021	0.879173	1	-8.20216
ENO3	0.00549756	0.0227258	0.336552	0.736461	0.919087	-8.15711
NEU4	0.0054309	0.0212005	0.341926	0.732413	0.91474	-8.15529
ENTPD2	0.00533086	0.00654939	0.620094	0.535208	0.735627	-8.02158
NOL6	0.00529663	0.098804	0.155739	0.876242	1	-8.20159
CTNNB1	0.0051874	1.69637	0.0423254	0.96624	1	-8.21281
GNA11	0.00515912	0.00685089	0.573639	0.566223	0.766722	-8.04929
GPC6	0.00506819	0.00514646	0.642043	0.520858	0.720352	-8.00773
GPD1	0.00501705	0.00693219	0.548595	0.583294	0.785073	-8.06333
RRAGD	0.00496506	0.00823548	0.503204	0.61483	0.811401	-8.08718
PIPOX	0.00473328	0.00754761	0.493297	0.621812	0.815908	-8.09212
ADAMTS2	0.00461914	0.00749226	0.484252	0.628216	0.822978	-8.09654
SULT2B1	0.00461788	0.00445953	0.642408	0.520621	0.720352	-8.0075
SGPL1	0.00453922	0.155295	0.106484	0.9152	1	-8.20804
AGO4	0.00450043	0.0712123	0.154364	0.877325	1	-8.2018
EHHADH	0.00443769	0.0173143	0.310531	0.756163	0.939183	-8.16553
OGN	0.00442336	0.0229497	0.265205	0.790856	0.956405	-8.17857
SLC26A2	0.00440453	0.144962	0.106203	0.915423	1	-8.20807
B3GNT7	0.00415718	0.00970487	0.377024	0.706163	0.895475	-8.14268
ENTPD7	0.00414156	0.0715572	0.142735	0.886502	1	-8.20353
NT5E	0.00410347	0.0174485	0.289116	0.772498	0.939183	-8.17194
PDPR	0.0039829	0.307613	0.0669418	0.946629	1	-8.21147
TKTL1	0.00375052	0.0233117	0.223317	0.823293	0.966293	-8.18879
GPC2	0.00368368	0.0107383	0.323262	0.746502	0.930186	-8.16149
ARG1	0.00364916	0.00902817	0.336564	0.736452	0.919087	-8.15711
P4HA2	0.00353606	0.0298634	0.187729	0.851093	0.978153	-8.1961
FAAH	0.00312086	0.00949871	0.295845	0.767354	0.939183	-8.16998
FXN	0.00309269	0.0389741	0.144003	0.8855	1	-8.20335
PIGG	0.00300847	0.42186	0.0435506	0.965263	1	-8.21276
SLC33A1	0.00298055	0.0620758	0.109231	0.913021	1	-8.20775
RHCE	0.00297101	0.00964786	0.271027	0.786375	0.951877	-8.17701
WDR43	0.00291098	0.670891	0.0343003	0.972638	1	-8.21312
G6PC3	0.00288766	0.235311	0.055655	0.955618	1	-8.21216
EXOC2	0.00282518	0.627943	0.0342765	0.972657	1	-8.21312
ENPP3	0.00266595	0.0091581	0.255388	0.798428	0.963763	-8.18112
LPL	0.00264398	0.00954904	0.23726	0.812459	0.966293	-8.18558
NCBP1	0.00252886	0.497748	0.0340459	0.972841	1	-8.21313
PHKG1	0.00250496	0.0114042	0.215642	0.82927	0.966293	-8.19047
PRKAR2B	0.00231739	0.0122178	0.189852	0.849429	0.976587	-8.1957
FAAH2	0.00207061	2.03869	0.0154384	0.987683	1	-8.21359
HSD3B7	0.00206547	0.0253109	0.117646	0.90635	1	-8.20679
POMT2	0.00202778	0.0474197	0.0855452	0.931829	1	-8.21005
COLGALT2	0.00189106	0.0123727	0.156098	0.875958	1	-8.20153
FITM2	0.00175972	0.0598764	0.0653037	0.947933	1	-8.21158
PPT2	0.00173707	0.0109374	0.15265	0.878677	1	-8.20207
NSD1	0.0016432	1.16498	0.0153556	0.987749	1	-8.21359
CACNA1A	0.00147586	0.0113852	0.127616	0.898455	1	-8.20557
CYP3A5	0.00128272	0.0127434	0.102811	0.918115	1	-8.20843
MAOB	0.00125038	0.0094564	0.119193	0.905125	1	-8.20661
CYP27B1	0.00122784	0.0120989	0.103337	0.917698	1	-8.20837
CYP4F22	0.000948994	0.0120197	0.0805974	0.935764	1	-8.21046
MMAA	0.000777023	0.169674	0.0174878	0.986048	1	-8.21356
RRM2	0.000700316	0.0136991	0.0557932	0.955508	1	-8.21215
FOXO4	0.000695084	0.0799708	0.0222521	0.982247	1	-8.21346
CYP1B1	0.000464619	0.0118193	0.0386018	0.969208	1	-8.21297
POFUT1	0.000296572	0.30208	0.00504931	0.995971	1	-8.2137
FOLR2	0.00014331	0.0129883	0.0112664	0.991011	1	-8.21365
TAS1R1	0	0	0	1	1	-8.21371
TAS1R2	0	0	0	1	1	-8.21371
PLA2G2E	0	0	0	1	1	-8.21371
PLA2G5	0	0	0	1	1	-8.21371
PLA2G2F	0	0	0	1	1	-8.21371
TRIM63	0	0	0	1	1	-8.21371
A3GALT2	0	0	0	1	1	-8.21371
CYP4A11	0	0	0	1	1	-8.21371
CYP4A22	0	0	0	1	1	-8.21371
DIO1	0	0	0	1	1	-8.21371
RPE65	0	0	0	1	1	-8.21371
AMY2A	0	0	0	1	1	-8.21371
AMY1A	0	0	0	1	1	-8.21371
AMY1C	0	0	0	1	1	-8.21371
CHIA	0	0	0	1	1	-8.21371
TSHB	0	0	0	1	1	-8.21371
HAO2	0	0	0	1	1	-8.21371
HSD3B2	0	0	0	1	1	-8.21371
HSD3B1	0	0	0	1	1	-8.21371
HMGCS2	0	0	0	1	1	-8.21371
PKLR	0	0	0	1	1	-8.21371
CACNA1E	0	0	0	1	1	-8.21371
APOBEC4	0	0	0	1	1	-8.21371
REN	0	0	0	1	1	-8.21371
TPO	0	0	0	1	1	-8.21371
ALLC	0	0	0	1	1	-8.21371
NT5C1B-RDH14	0	0	0	1	1	-8.21371
ATP6V1B1	0	0	0	1	1	-8.21371
CYP26B1	0	0	0	1	1	-8.21371
NAT8	0	0	0	1	1	-8.21371
ACMSD	0	0	0	1	1	-8.21371
G6PC2	0	0	0	1	1	-8.21371
ABCB11	0	0	0	1	1	-8.21371
ACADL	0	0	0	1	1	-8.21371
PRKAG3	0	0	0	1	1	-8.21371
MOGAT1	0	0	0	1	1	-8.21371
SLC19A3	0	0	0	1	1	-8.21371
ALPP	0	0	0	1	1	-8.21371
ALPG	0	0	0	1	1	-8.21371
ALPI	0	0	0	1	1	-8.21371
NEU2	0	0	0	1	1	-8.21371
UGT1A8	0	0	0	1	1	-8.21371
UGT1A10	0	0	0	1	1	-8.21371
UGT1A9	0	0	0	1	1	-8.21371
UGT1A5	0	0	0	1	1	-8.21371
UGT1A4	0	0	0	1	1	-8.21371
UGT1A3	0	0	0	1	1	-8.21371
UGT1A1	0	0	0	1	1	-8.21371
AGXT	0	0	0	1	1	-8.21371
GRM7	0	0	0	1	1	-8.21371
GADL1	0	0	0	1	1	-8.21371
CYP8B1	0	0	0	1	1	-8.21371
UROC1	0	0	0	1	1	-8.21371
CHST13	0	0	0	1	1	-8.21371
RBP2	0	0	0	1	1	-8.21371
CPB1	0	0	0	1	1	-8.21371
PLCH1	0	0	0	1	1	-8.21371
SPTSSB	0	0	0	1	1	-8.21371
SI	0	0	0	1	1	-8.21371
SLC2A2	0	0	0	1	1	-8.21371
ADIPOQ	0	0	0	1	1	-8.21371
ADRA2C	0	0	0	1	1	-8.21371
COX7B2	0	0	0	1	1	-8.21371
TECRL	0	0	0	1	1	-8.21371
UGT2B17	0	0	0	1	1	-8.21371
UGT2B15	0	0	0	1	1	-8.21371
UGT2B10	0	0	0	1	1	-8.21371
UGT2A3	0	0	0	1	1	-8.21371
UGT2B28	0	0	0	1	1	-8.21371
UGT2A1	0	0	0	1	1	-8.21371
UGT2A2	0	0	0	1	1	-8.21371
SULT1E1	0	0	0	1	1	-8.21371
MUC7	0	0	0	1	1	-8.21371
GC	0	0	0	1	1	-8.21371
GK2	0	0	0	1	1	-8.21371
PIGY	0	0	0	1	1	-8.21371
PDHA2	0	0	0	1	1	-8.21371
ADH4	0	0	0	1	1	-8.21371
ADH6	0	0	0	1	1	-8.21371
ADH1A	0	0	0	1	1	-8.21371
NDST4	0	0	0	1	1	-8.21371
NDST3	0	0	0	1	1	-8.21371
FABP2	0	0	0	1	1	-8.21371
MGAT4D	0	0	0	1	1	-8.21371
LRAT	0	0	0	1	1	-8.21371
TKTL2	0	0	0	1	1	-8.21371
GALNTL6	0	0	0	1	1	-8.21371
ENPP6	0	0	0	1	1	-8.21371
TAS2R1	0	0	0	1	1	-8.21371
PRDM9	0	0	0	1	1	-8.21371
AGXT2	0	0	0	1	1	-8.21371
BHMT2	0	0	0	1	1	-8.21371
PCSK1	0	0	0	1	1	-8.21371
ADAMTS19	0	0	0	1	1	-8.21371
SLC25A2	0	0	0	1	1	-8.21371
PDE6A	0	0	0	1	1	-8.21371
SLC6A7	0	0	0	1	1	-8.21371
SLC34A1	0	0	0	1	1	-8.21371
GRM6	0	0	0	1	1	-8.21371
GPX6	0	0	0	1	1	-8.21371
GPX5	0	0	0	1	1	-8.21371
IP6K3	0	0	0	1	1	-8.21371
GRM4	0	0	0	1	1	-8.21371
CLPS	0	0	0	1	1	-8.21371
CYP39A1	0	0	0	1	1	-8.21371
PGK2	0	0	0	1	1	-8.21371
GSTA5	0	0	0	1	1	-8.21371
GSTA3	0	0	0	1	1	-8.21371
GPRC6A	0	0	0	1	1	-8.21371
FABP7	0	0	0	1	1	-8.21371
VNN1	0	0	0	1	1	-8.21371
GRM1	0	0	0	1	1	-8.21371
SLC22A2	0	0	0	1	1	-8.21371
DGKB	0	0	0	1	1	-8.21371
AGMO	0	0	0	1	1	-8.21371
PRPS1L1	0	0	0	1	1	-8.21371
NPY	0	0	0	1	1	-8.21371
CRHR2	0	0	0	1	1	-8.21371
GALNT17	0	0	0	1	1	-8.21371
MLXIPL	0	0	0	1	1	-8.21371
GNAT3	0	0	0	1	1	-8.21371
PON1	0	0	0	1	1	-8.21371
CYP3A7	0	0	0	1	1	-8.21371
CYP3A7-CYP3A51P	0	0	0	1	1	-8.21371
CYP3A4	0	0	0	1	1	-8.21371
MOGAT3	0	0	0	1	1	-8.21371
TAS2R16	0	0	0	1	1	-8.21371
HYAL4	0	0	0	1	1	-8.21371
SPAM1	0	0	0	1	1	-8.21371
LEP	0	0	0	1	1	-8.21371
AKR1B15	0	0	0	1	1	-8.21371
AKR1D1	0	0	0	1	1	-8.21371
TAS2R38	0	0	0	1	1	-8.21371
MGAM2	0	0	0	1	1	-8.21371
TAS2R39	0	0	0	1	1	-8.21371
TAS2R40	0	0	0	1	1	-8.21371
TAS2R60	0	0	0	1	1	-8.21371
TAS2R41	0	0	0	1	1	-8.21371
GALNTL5	0	0	0	1	1	-8.21371
ARSH	0	0	0	1	1	-8.21371
ARSF	0	0	0	1	1	-8.21371
BMX	0	0	0	1	1	-8.21371
ACE2	0	0	0	1	1	-8.21371
OTC	0	0	0	1	1	-8.21371
DGKK	0	0	0	1	1	-8.21371
NUDT10	0	0	0	1	1	-8.21371
AWAT2	0	0	0	1	1	-8.21371
DGAT2L6	0	0	0	1	1	-8.21371
AWAT1	0	0	0	1	1	-8.21371
NXF2B	0	0	0	1	1	-8.21371
GUCY2F	0	0	0	1	1	-8.21371
LUZP4	0	0	0	1	1	-8.21371
GPR119	0	0	0	1	1	-8.21371
GATA4	0	0	0	1	1	-8.21371
NAT2	0	0	0	1	1	-8.21371
IDO2	0	0	0	1	1	-8.21371
CYP7A1	0	0	0	1	1	-8.21371
TTPA	0	0	0	1	1	-8.21371
FABP9	0	0	0	1	1	-8.21371
FABP12	0	0	0	1	1	-8.21371
CA1	0	0	0	1	1	-8.21371
SLC30A8	0	0	0	1	1	-8.21371
ADCY8	0	0	0	1	1	-8.21371
CYP11B1	0	0	0	1	1	-8.21371
CYP11B2	0	0	0	1	1	-8.21371
GPIHBP1	0	0	0	1	1	-8.21371
ELAVL2	0	0	0	1	1	-8.21371
PRKACG	0	0	0	1	1	-8.21371
GDA	0	0	0	1	1	-8.21371
FBP2	0	0	0	1	1	-8.21371
HSD17B3	0	0	0	1	1	-8.21371
GABBR2	0	0	0	1	1	-8.21371
BAAT	0	0	0	1	1	-8.21371
ALDOB	0	0	0	1	1	-8.21371
MUC5AC	0	0	0	1	1	-8.21371
INS	0	0	0	1	1	-8.21371
TH	0	0	0	1	1	-8.21371
MUC15	0	0	0	1	1	-8.21371
BBOX1	0	0	0	1	1	-8.21371
FSHB	0	0	0	1	1	-8.21371
GLYAT	0	0	0	1	1	-8.21371
PGA3	0	0	0	1	1	-8.21371
PGA4	0	0	0	1	1	-8.21371
PGA5	0	0	0	1	1	-8.21371
MOGAT2	0	0	0	1	1	-8.21371
B3GNT6	0	0	0	1	1	-8.21371
NDUFC2-KCTD14	0	0	0	1	1	-8.21371
THRSP	0	0	0	1	1	-8.21371
GRM5	0	0	0	1	1	-8.21371
TYR	0	0	0	1	1	-8.21371
APOA5	0	0	0	1	1	-8.21371
APOA4	0	0	0	1	1	-8.21371
APOC3	0	0	0	1	1	-8.21371
TREH	0	0	0	1	1	-8.21371
AKR1C4	0	0	0	1	1	-8.21371
OLAH	0	0	0	1	1	-8.21371
GAD2	0	0	0	1	1	-8.21371
CHAT	0	0	0	1	1	-8.21371
OGDHL	0	0	0	1	1	-8.21371
A1CF	0	0	0	1	1	-8.21371
PLA2G12B	0	0	0	1	1	-8.21371
LIPF	0	0	0	1	1	-8.21371
PDE6C	0	0	0	1	1	-8.21371
CYP2C18	0	0	0	1	1	-8.21371
CYP2C19	0	0	0	1	1	-8.21371
CYP2C9	0	0	0	1	1	-8.21371
CYP2C8	0	0	0	1	1	-8.21371
ACSM6	0	0	0	1	1	-8.21371
HOGA1	0	0	0	1	1	-8.21371
HPSE2	0	0	0	1	1	-8.21371
CYP17A1	0	0	0	1	1	-8.21371
RPEL1	0	0	0	1	1	-8.21371
PNLIPRP3	0	0	0	1	1	-8.21371
PNLIP	0	0	0	1	1	-8.21371
PNLIPRP1	0	0	0	1	1	-8.21371
DMBT1	0	0	0	1	1	-8.21371
GNB3	0	0	0	1	1	-8.21371
ACSM4	0	0	0	1	1	-8.21371
APOBEC1	0	0	0	1	1	-8.21371
TAS2R7	0	0	0	1	1	-8.21371
TAS2R8	0	0	0	1	1	-8.21371
TAS2R13	0	0	0	1	1	-8.21371
TAS2R50	0	0	0	1	1	-8.21371
TAS2R46	0	0	0	1	1	-8.21371
TAS2R42	0	0	0	1	1	-8.21371
GUCY2C	0	0	0	1	1	-8.21371
PIK3C2G	0	0	0	1	1	-8.21371
PLCZ1	0	0	0	1	1	-8.21371
SLCO1B3	0	0	0	1	1	-8.21371
SLCO1B1	0	0	0	1	1	-8.21371
ADAMTS20	0	0	0	1	1	-8.21371
LALBA	0	0	0	1	1	-8.21371
SOAT2	0	0	0	1	1	-8.21371
INHBC	0	0	0	1	1	-8.21371
TPH2	0	0	0	1	1	-8.21371
KCNC2	0	0	0	1	1	-8.21371
MGAT4C	0	0	0	1	1	-8.21371
KERA	0	0	0	1	1	-8.21371
NR1H4	0	0	0	1	1	-8.21371
SLC5A8	0	0	0	1	1	-8.21371
STAB2	0	0	0	1	1	-8.21371
DAO	0	0	0	1	1	-8.21371
NOS1	0	0	0	1	1	-8.21371
HPD	0	0	0	1	1	-8.21371
CDX2	0	0	0	1	1	-8.21371
URAD	0	0	0	1	1	-8.21371
CPB2	0	0	0	1	1	-8.21371
DCT	0	0	0	1	1	-8.21371
HS6ST3	0	0	0	1	1	-8.21371
SLC10A2	0	0	0	1	1	-8.21371
ATP4B	0	0	0	1	1	-8.21371
PSMB11	0	0	0	1	1	-8.21371
CPNE6	0	0	0	1	1	-8.21371
RPL10L	0	0	0	1	1	-8.21371
ACOT6	0	0	0	1	1	-8.21371
SERPINA6	0	0	0	1	1	-8.21371
DIO3	0	0	0	1	1	-8.21371
ASPG	0	0	0	1	1	-8.21371
OCA2	0	0	0	1	1	-8.21371
PLA2G4E	0	0	0	1	1	-8.21371
CKMT1B	0	0	0	1	1	-8.21371
DUOX1	0	0	0	1	1	-8.21371
TNFAIP8L3	0	0	0	1	1	-8.21371
CYP19A1	0	0	0	1	1	-8.21371
THSD4	0	0	0	1	1	-8.21371
CYP1A1	0	0	0	1	1	-8.21371
CYP1A2	0	0	0	1	1	-8.21371
ACAN	0	0	0	1	1	-8.21371
PLIN1	0	0	0	1	1	-8.21371
GNG13	0	0	0	1	1	-8.21371
HS3ST6	0	0	0	1	1	-8.21371
ACSM5	0	0	0	1	1	-8.21371
ACSM2A	0	0	0	1	1	-8.21371
ACSM2B	0	0	0	1	1	-8.21371
HS3ST4	0	0	0	1	1	-8.21371
COX6A2	0	0	0	1	1	-8.21371
CA7	0	0	0	1	1	-8.21371
CHST4	0	0	0	1	1	-8.21371
TAT	0	0	0	1	1	-8.21371
CTRB2	0	0	0	1	1	-8.21371
CTRB1	0	0	0	1	1	-8.21371
CHST5	0	0	0	1	1	-8.21371
ADAMTS18	0	0	0	1	1	-8.21371
BCO1	0	0	0	1	1	-8.21371
HSD17B2	0	0	0	1	1	-8.21371
CA5A	0	0	0	1	1	-8.21371
PRDM7	0	0	0	1	1	-8.21371
ASPA	0	0	0	1	1	-8.21371
G6PC	0	0	0	1	1	-8.21371
B4GALNT2	0	0	0	1	1	-8.21371
ENPP7	0	0	0	1	1	-8.21371
CIDEA	0	0	0	1	1	-8.21371
MC2R	0	0	0	1	1	-8.21371
TTR	0	0	0	1	1	-8.21371
ST8SIA3	0	0	0	1	1	-8.21371
CNDP1	0	0	0	1	1	-8.21371
KCNG2	0	0	0	1	1	-8.21371
SLC52A3	0	0	0	1	1	-8.21371
HAO1	0	0	0	1	1	-8.21371
PCSK2	0	0	0	1	1	-8.21371
PCK1	0	0	0	1	1	-8.21371
NMRK2	0	0	0	1	1	-8.21371
FUT6	0	0	0	1	1	-8.21371
FUT5	0	0	0	1	1	-8.21371
RDH8	0	0	0	1	1	-8.21371
CYP4F8	0	0	0	1	1	-8.21371
CYP4F2	0	0	0	1	1	-8.21371
PDE4C	0	0	0	1	1	-8.21371
CERS1	0	0	0	1	1	-8.21371
NCAN	0	0	0	1	1	-8.21371
FFAR1	0	0	0	1	1	-8.21371
ATP4A	0	0	0	1	1	-8.21371
PRODH2	0	0	0	1	1	-8.21371
CYP2A6	0	0	0	1	1	-8.21371
CYP2B6	0	0	0	1	1	-8.21371
CYP2A13	0	0	0	1	1	-8.21371
SULT2A1	0	0	0	1	1	-8.21371
LHB	0	0	0	1	1	-8.21371
CGB3	0	0	0	1	1	-8.21371
CGB5	0	0	0	1	1	-8.21371
CGB8	0	0	0	1	1	-8.21371
HAS1	0	0	0	1	1	-8.21371
RPS4Y2	0	0	0	1	1	-8.21371
GAL3ST1	0	0	0	1	1	-8.21371
PLA2G3	0	0	0	1	1	-8.21371
MIOX	0	0	0	1	1	-8.21371
CBSL	0	0	0	1	1	-8.21371
TPTE	0	0	0	1	1	-8.21371
LIPI	0	0	0	1	1	-8.21371
B3GALT5	0	0	0	1	1	-8.21371
PPM1L	-0.000289119	0.0140051	-0.0221496	0.982329	1	-8.21346
ELOVL6	-0.00032449	0.0145627	-0.0247372	0.980265	1	-8.2134
XYLB	-0.000337556	0.0237593	-0.0200864	0.983975	1	-8.21351
SMN1	-0.000338243	0.0274816	-0.0187558	0.985036	1	-8.21353
HAS2	-0.000377146	0.000361858	-0.205487	0.837196	0.966293	-8.19261
SRD5A2	-0.000383605	0.000368055	-0.205488	0.837194	0.966293	-8.19261
ACSBG2	-0.000389858	0.000374055	-0.20549	0.837193	0.966293	-8.19261
GALNT9	-0.000392858	0.000376933	-0.205491	0.837192	0.966293	-8.19261
SBSPON	-0.000396426	0.000380356	-0.205492	0.837192	0.966293	-8.19261
GALNT15	-0.00041176	0.000395069	-0.205495	0.837189	0.966293	-8.19261
IDI2	-0.000419179	0.000402187	-0.205497	0.837188	0.966293	-8.19261
INHA	-0.000419264	0.000402269	-0.205497	0.837188	0.966293	-8.19261
HYAL1	-0.000419264	0.000402269	-0.205497	0.837188	0.966293	-8.19261
GIP	-0.000419617	0.000402607	-0.205497	0.837188	0.966293	-8.19261
GNA14	-0.0004236	0.000406429	-0.205498	0.837187	0.966293	-8.19261
KCNJ11	-0.000426267	0.000408988	-0.205498	0.837186	0.966293	-8.19261
B4GALNT1	-0.000438792	0.000421005	-0.205501	0.837185	0.966293	-8.19261
TAS2R10	-0.000440203	0.000422359	-0.205501	0.837184	0.966293	-8.19261
COX8C	-0.000441589	0.000423689	-0.205501	0.837184	0.966293	-8.19261
CKM	-0.000441589	0.000423689	-0.205501	0.837184	0.966293	-8.19261
GCKR	-0.000442179	0.000424255	-0.205501	0.837184	0.966293	-8.19261
TRMT9B	-0.000445547	0.000427487	-0.205502	0.837184	0.966293	-8.19261
CKMT2	-0.000445971	0.000427893	-0.205502	0.837184	0.966293	-8.19261
TAS2R4	-0.000447608	0.000429464	-0.205502	0.837183	0.966293	-8.19261
CA14	-0.000448637	0.000430451	-0.205502	0.837183	0.966293	-8.19261
ALDH1L1	-0.000451839	0.000433524	-0.205503	0.837183	0.966293	-8.19261
GRM8	-0.000453212	0.000434841	-0.205503	0.837183	0.966293	-8.19261
FOXO6	-0.000454125	0.000435717	-0.205503	0.837183	0.966293	-8.19261
TPTE2	-0.000456153	0.000437663	-0.205504	0.837182	0.966293	-8.19261
ABCB4	-0.000456762	0.000438247	-0.205504	0.837182	0.966293	-8.19261
FMO3	-0.000462361	0.000443619	-0.205505	0.837182	0.966293	-8.19261
INPP5J	-0.000465356	0.000446492	-0.205505	0.837181	0.966293	-8.19261
THSD7A	-0.000465806	0.000446924	-0.205505	0.837181	0.966293	-8.19261
MAT1A	-0.000466112	0.000447218	-0.205505	0.837181	0.966293	-8.19261
CIDEC	-0.000467711	0.000448752	-0.205505	0.837181	0.966293	-8.19261
PDE1C	-0.000467892	0.000448926	-0.205505	0.837181	0.966293	-8.19261
IYD	-0.000469423	0.000450395	-0.205506	0.837181	0.966293	-8.19261
PDE10A	-0.000472289	0.000453144	-0.205506	0.83718	0.966293	-8.19261
CPS1	-0.000472845	0.000453678	-0.205506	0.83718	0.966293	-8.19261
PLA2G4D	-0.000473916	0.000454705	-0.205506	0.83718	0.966293	-8.19261
MOCS1	-0.000474732	0.000455488	-0.205506	0.83718	0.966293	-8.19261
P4HA3	-0.000474874	0.000455625	-0.205506	0.83718	0.966293	-8.19261
GAPDHS	-0.000475125	0.000455865	-0.205506	0.83718	0.966293	-8.19261
PRKD1	-0.000475735	0.000456451	-0.205507	0.83718	0.966293	-8.19261
NAT8L	-0.000476605	0.000457285	-0.205507	0.83718	0.966293	-8.19261
UPP2	-0.000476769	0.000457442	-0.205507	0.83718	0.966293	-8.19261
SLC6A11	-0.000477943	0.00045857	-0.205507	0.83718	0.966293	-8.19261
IGF2BP1	-0.000477943	0.00045857	-0.205507	0.83718	0.966293	-8.19261
ASPDH	-0.000478295	0.000458907	-0.205507	0.83718	0.966293	-8.19261
FABP1	-0.000478797	0.000459389	-0.205507	0.83718	0.966293	-8.19261
BHMT	-0.000478797	0.000459389	-0.205507	0.83718	0.966293	-8.19261
GCG	-0.000479265	0.000459838	-0.205507	0.83718	0.966293	-8.19261
ENTPD8	-0.000482746	0.000463177	-0.205508	0.837179	0.966293	-8.19261
ADAMTS17	-0.000482754	0.0157521	-0.0350966	0.972003	1	-8.21309
PDE11A	-0.000483235	0.000463647	-0.205508	0.837179	0.966293	-8.19261
CYP26C1	-0.000484539	0.000464898	-0.205508	0.837179	0.966293	-8.19261
GRM3	-0.000485238	0.000465569	-0.205508	0.837179	0.966293	-8.19261
CSPG4	-0.000485299	0.000465627	-0.205508	0.837179	0.966293	-8.19261
TAS1R3	-0.00048558	0.000465897	-0.205508	0.837179	0.966293	-8.19261
GPT	-0.000486369	0.000466654	-0.205508	0.837179	0.966293	-8.19261
AOX1	-0.00048645	0.000466732	-0.205508	0.837179	0.966293	-8.19261
CKMT1A	-0.000490274	0.0004704	-0.205509	0.837178	0.966293	-8.19261
ADAMTS8	-0.00049038	0.000470502	-0.205509	0.837178	0.966293	-8.19261
INHBE	-0.000490763	0.00047087	-0.205509	0.837178	0.966293	-8.19261
ALOX12	-0.000490849	0.000470952	-0.205509	0.837178	0.966293	-8.19261
RDH12	-0.000493253	0.000473259	-0.205509	0.837178	0.966293	-8.19261
AOC2	-0.000493253	0.000473259	-0.205509	0.837178	0.966293	-8.19261
ST8SIA2	-0.000493627	0.000473618	-0.205509	0.837178	0.966293	-8.19261
UGT1A7	-0.00049387	0.000473851	-0.205509	0.837178	0.966293	-8.19261
ELOVL7	-0.000494069	0.000474042	-0.205509	0.837178	0.966293	-8.19261
CYP21A2	-0.000494536	0.000474489	-0.205509	0.837178	0.966293	-8.19261
GYG2	-0.000495005	0.000474939	-0.205509	0.837178	0.966293	-8.19261
HSD17B13	-0.000495837	0.000475738	-0.205509	0.837178	0.966293	-8.19261
PNPLA5	-0.000497642	0.000477469	-0.205509	0.837178	0.966293	-8.19261
TAS2R9	-0.00050005	0.00047978	-0.20551	0.837177	0.966293	-8.19261
ADAMTS15	-0.000502697	0.000482319	-0.20551	0.837177	0.966293	-8.19261
ADCY5	-0.000503015	0.000482624	-0.20551	0.837177	0.966293	-8.19261
APOBEC2	-0.000503309	0.000482907	-0.20551	0.837177	0.966293	-8.19261
ANKRD1	-0.000504373	0.000483928	-0.20551	0.837177	0.966293	-8.19261
ATP6V1G3	-0.000505248	0.000484767	-0.20551	0.837177	0.966293	-8.19261
ACSM1	-0.000505676	0.000485178	-0.20551	0.837177	0.966293	-8.19261
INMT	-0.000506335	0.000485811	-0.205511	0.837177	0.966293	-8.19261
PRKAA2	-0.000506463	0.000485933	-0.205511	0.837177	0.966293	-8.19261
SPTLC3	-0.000507102	0.000486546	-0.205511	0.837177	0.966293	-8.19261
ATP12A	-0.000509048	0.000488413	-0.205511	0.837177	0.966293	-8.19261
ACOT12	-0.000510289	0.000489604	-0.205511	0.837176	0.966293	-8.19261
ISL1	-0.000512062	0.000491305	-0.205511	0.837176	0.966293	-8.19261
CA3	-0.000516228	0.000495303	-0.205512	0.837176	0.966293	-8.19261
TAS2R19	-0.000516228	0.000495303	-0.205512	0.837176	0.966293	-8.19261
TAS2R3	-0.000517604	0.000496622	-0.205512	0.837176	0.966293	-8.19261
CLTRN	-0.000519354	0.000498301	-0.205512	0.837176	0.966293	-8.19261
TDO2	-0.000520123	0.000499039	-0.205512	0.837176	0.966293	-8.19261
MUC6	-0.000523483	0.000502263	-0.205512	0.837175	0.966293	-8.19261
GSTA2	-0.00052507	0.000503786	-0.205513	0.837175	0.966293	-8.19261
ADAMTS16	-0.000526017	0.000504695	-0.205513	0.837175	0.966293	-8.19261
AADAT	-0.000526943	0.000505583	-0.205513	0.837175	0.966293	-8.19261
ADAMTS9	-0.000530209	0.000508717	-0.205513	0.837175	0.966293	-8.19261
SLC25A21	-0.000531821	0.000510263	-0.205513	0.837175	0.966293	-8.19261
MUC13	-0.000535029	0.000513341	-0.205514	0.837174	0.966293	-8.19261
TAS2R5	-0.000543073	0.000521059	-0.205514	0.837174	0.966293	-8.19261
UGT2B11	-0.000546642	0.000524484	-0.205515	0.837174	0.966293	-8.19261
HEPH	-0.000547003	0.00052483	-0.205515	0.837173	0.966293	-8.19261
LDHAL6B	-0.000548748	0.000526504	-0.205515	0.837173	0.966293	-8.19261
AGT	-0.000553978	0.000531522	-0.205515	0.837173	0.966293	-8.1926
EXTL1	-0.000559166	0.0005365	-0.205516	0.837173	0.966293	-8.1926
HS3ST5	-0.000559258	0.000536588	-0.205516	0.837173	0.966293	-8.1926
SLC45A2	-0.000573741	0.000550484	-0.205517	0.837172	0.966293	-8.1926
CD36	-0.000586924	0.000563132	-0.205518	0.837171	0.966293	-8.1926
AMY1B	-0.000634525	0.000608804	-0.205521	0.837168	0.966293	-8.1926
NT5C1B	-0.000797175	0.000764861	-0.289974	0.771841	0.939183	-8.17169
KCNB1	-0.000856754	0.000822025	-0.287192	0.77397	0.939268	-8.1725
COX6B2	-0.000860266	0.000825394	-0.290647	0.771326	0.939183	-8.1715
DDO	-0.000862812	0.000827837	-0.290628	0.771341	0.939183	-8.1715
ENPP1	-0.000864443	0.000829402	-0.290654	0.771321	0.939183	-8.1715
AK7	-0.000876079	0.000840566	-0.288986	0.772597	0.939183	-8.17198
ESYT3	-0.00088225	0.000846487	-0.28949	0.772211	0.939183	-8.17183
PDE6H	-0.000884121	0.000848282	-0.290458	0.771471	0.939183	-8.17155
RAPGEF4	-0.000900238	0.000863746	-0.287901	0.773428	0.939183	-8.17229
GNG3	-0.000901244	0.000864712	-0.289464	0.772232	0.939183	-8.17184
APOB	-0.00090131	0.000864775	-0.290264	0.77162	0.939183	-8.17161
PRSS3	-0.00091648	0.000879329	-0.290459	0.77147	0.939183	-8.17155
TYRP1	-0.000919896	0.000882607	-0.28976	0.772005	0.939183	-8.17176
UPB1	-0.000926128	0.000888587	-0.289549	0.772167	0.939183	-8.17182
APOA2	-0.000932579	0.000894776	-0.283386	0.776886	0.941619	-8.17358
CASR	-0.000940626	0.000902497	-0.290385	0.771527	0.939183	-8.17158
CYP27C1	-0.000943851	0.000905591	-0.290082	0.771758	0.939183	-8.17166
IGFBP1	-0.000944322	0.000906043	-0.290635	0.771336	0.939183	-8.1715
ATP6V0A4	-0.000944751	0.000906455	-0.290374	0.771535	0.939183	-8.17158
SLC6A12	-0.000946057	0.000907708	-0.290667	0.771311	0.939183	-8.17149
RPL3L	-0.000946544	0.000908175	-0.289253	0.772393	0.939183	-8.1719
ELOVL2	-0.000948018	0.000909589	-0.289745	0.772016	0.939183	-8.17176
PDE1A	-0.000949781	0.00091128	-0.290485	0.771451	0.939183	-8.17155
ADAMTSL2	-0.000957434	0.000918624	-0.290662	0.771315	0.939183	-8.17149
MUCL1	-0.000969107	0.000929824	-0.290572	0.771384	0.939183	-8.17152
NOSTRIN	-0.000971852	0.000932457	-0.290501	0.771438	0.939183	-8.17154
GNE	-0.000972031	0.12144	-0.0256604	0.979529	1	-8.21338
MGAT3	-0.000974276	0.000934783	-0.289788	0.771983	0.939183	-8.17175
RGN	-0.000975518	0.000935975	-0.290641	0.771331	0.939183	-8.1715
ADAMTS5	-0.000976272	0.000936698	-0.288586	0.772903	0.939183	-8.1721
ADCY1	-0.000977842	0.000938204	-0.29066	0.771317	0.939183	-8.1715
PPP1R3C	-0.000989758	0.000949637	-0.285813	0.775026	0.940067	-8.17289
GUCY1A2	-0.000994802	0.000954477	-0.287989	0.77336	0.939183	-8.17227
ADAMTS14	-0.000994828	0.000954502	-0.290447	0.77148	0.939183	-8.17156
FITM1	-0.00100539	0.000964632	-0.290167	0.771694	0.939183	-8.17164
AGRP	-0.0010071	0.000966277	-0.290535	0.771412	0.939183	-8.17153
AK5	-0.00101188	0.000970859	-0.290538	0.77141	0.939183	-8.17153
LYVE1	-0.00101667	0.000975459	-0.289853	0.771934	0.939183	-8.17173
MUC17	-0.00102178	0.000980366	-0.289961	0.771851	0.939183	-8.1717
DPYS	-0.00102334	0.000981854	-0.29034	0.771561	0.939183	-8.17159
PLA2G1B	-0.00102922	0.000987498	-0.290656	0.77132	0.939183	-8.1715
DUOX2	-0.00103181	0.000989986	-0.290661	0.771316	0.939183	-8.17149
ST8SIA5	-0.00103822	0.000996138	-0.289677	0.772069	0.939183	-8.17178
GCK	-0.00103914	0.000997016	-0.290159	0.7717	0.939183	-8.17164
STAR	-0.00103991	0.000997759	-0.290439	0.771486	0.939183	-8.17156
PLA2G2C	-0.00104454	0.0010022	-0.289053	0.772546	0.939183	-8.17196
ADAMTSL1	-0.00105425	0.00101152	-0.290551	0.7714	0.939183	-8.17153
FABP4	-0.00106824	0.0137658	-0.0807651	0.93563	1	-8.21045
PLD2	-0.00107909	0.0797915	-0.0349398	0.972128	1	-8.2131
VNN3	-0.00108086	0.00103704	-0.289652	0.772087	0.939183	-8.17179
MUC21	-0.00108799	0.00104389	-0.290593	0.771368	0.939183	-8.17151
AGRN	-0.00109417	0.0283285	-0.059385	0.952646	1	-8.21195
AMPD1	-0.00109519	0.0010508	-0.289792	0.77198	0.939183	-8.17175
SLC46A1	-0.00118324	0.015128	-0.0881223	0.929781	1	-8.20983
TAS2R43	-0.00122043	0.00117096	-0.290408	0.771509	0.939183	-8.17157
SLC5A5	-0.00131347	0.014771	-0.0972326	0.922543	1	-8.20899
FTCD	-0.00132668	0.0012729	-0.354771	0.722767	0.906095	-8.15082
LRP2	-0.00134791	0.00129327	-0.353387	0.723805	0.906434	-8.15131
LDHAL6A	-0.00136935	0.00131384	-0.355995	0.721851	0.906095	-8.15038
ARNT2	-0.00139491	0.00133837	-0.354511	0.722962	0.906095	-8.15091
KL	-0.00139686	0.00134024	-0.349894	0.726424	0.90796	-8.15254
UGT2B7	-0.00140152	0.00134471	-0.355752	0.722033	0.906095	-8.15047
ENO4	-0.00142614	0.00136833	-0.355068	0.722545	0.906095	-8.15071
ADRA2A	-0.00144736	0.00138869	-0.353552	0.723681	0.906434	-8.15125
THSD1	-0.00145963	0.00140046	-0.354754	0.72278	0.906095	-8.15082
ADH1B	-0.00147017	0.00141057	-0.355845	0.721963	0.906095	-8.15044
MTM1	-0.00147456	0.323364	-0.024155	0.980729	1	-8.21342
FUT2	-0.00147471	0.00141493	-0.35534	0.722341	0.906095	-8.15062
PFKFB1	-0.00147566	0.00141584	-0.354556	0.722929	0.906095	-8.1509
ST6GAL2	-0.00148815	0.00142783	-0.354532	0.722947	0.906095	-8.1509
ENPEP	-0.00150429	0.00144331	-0.35474	0.722791	0.906095	-8.15083
OAZ3	-0.00150763	0.0113737	-0.132961	0.894227	1	-8.20488
GRM2	-0.00151195	0.00145066	-0.355743	0.72204	0.906095	-8.15047
LCT	-0.00152534	0.00146351	-0.355766	0.722022	0.906095	-8.15047
ATP6V0D2	-0.00153064	0.00146859	-0.35568	0.722087	0.906095	-8.1505
P2RY2	-0.00154115	0.00147868	-0.352178	0.724711	0.906868	-8.15173
BCHE	-0.00154848	0.00148571	-0.354882	0.722684	0.906095	-8.15078
GRP	-0.00155385	0.00149086	-0.354539	0.722942	0.906095	-8.1509
AANAT	-0.00156489	0.00150145	-0.356014	0.721836	0.906095	-8.15038
UGT2B4	-0.00159616	0.00153145	-0.355345	0.722337	0.906095	-8.15061
AOC3	-0.00160122	0.00153631	-0.354494	0.722975	0.906095	-8.15092
PIK3R3	-0.00161496	0.330886	-0.0260392	0.979227	1	-8.21337
NMNAT2	-0.00161853	0.00155292	-0.352615	0.724384	0.906809	-8.15158
PRDM6	-0.00165153	0.00158458	-0.35485	0.722708	0.906095	-8.15079
MBOAT2	-0.00173857	0.0145927	-0.132501	0.894591	1	-8.20494
TAS2R30	-0.0017879	0.00171543	-0.408502	0.682912	0.872416	-8.13033
GK3P	-0.00179473	0.00172198	-0.410028	0.681793	0.872416	-8.1297
PNMT	-0.00180246	0.00172939	-0.410756	0.681259	0.872416	-8.1294
RDH16	-0.00181229	0.00173883	-0.410841	0.681196	0.872416	-8.12937
CACNA1D	-0.00182984	0.00175567	-0.410811	0.681219	0.872416	-8.12938
LDHC	-0.00184167	0.00176702	-0.408598	0.682842	0.872416	-8.13029
CHSY3	-0.00186952	0.00179373	-0.410747	0.681266	0.872416	-8.12941
ALAS2	-0.00188111	0.00180486	-0.407915	0.683344	0.872623	-8.13057
GH1	-0.00188463	0.00180824	-0.40982	0.681946	0.872416	-8.12979
PLA2G4A	-0.00189427	0.00181748	-0.409973	0.681833	0.872416	-8.12972
MGAT5B	-0.00189615	0.00181929	-0.410665	0.681326	0.872416	-8.12944
SLC16A8	-0.00192646	0.00184837	-0.409387	0.682263	0.872416	-8.12996
GPC5	-0.00195083	0.00187175	-0.40869	0.682775	0.872416	-8.13025
ACER1	-0.00195458	0.00187535	-0.409835	0.681934	0.872416	-8.12978
CYP46A1	-0.0019662	0.0018865	-0.409881	0.6819	0.872416	-8.12976
ADAMTS7	-0.00198723	0.00190668	-0.411011	0.681072	0.872416	-8.1293
DPEP3	-0.00200074	0.00191964	-0.410798	0.681228	0.872416	-8.12939
PLA2G4B	-0.00203072	0.0019484	-0.406029	0.684728	0.873306	-8.13133
UCN	-0.00203112	0.00194878	-0.409578	0.682123	0.872416	-8.12989
GNMT	-0.00204054	0.00195783	-0.410339	0.681565	0.872416	-8.12957
MTMR7	-0.00205548	0.00197216	-0.410802	0.681225	0.872416	-8.12938
HS3ST2	-0.00210031	0.00201517	-0.409709	0.682027	0.872416	-8.12983
AMN	-0.00215234	0.0157012	-0.154254	0.877412	1	-8.20182
TAS2R31	-0.00218359	0.00209507	-0.407501	0.683647	0.872667	-8.13073
FA2H	-0.00221673	0.00212687	-0.458306	0.646741	0.840207	-8.10875
NPAS2	-0.00222612	0.0124786	-0.182054	0.855543	0.981921	-8.19715
B4GALT6	-0.00230249	0.00220915	-0.459137	0.646144	0.840207	-8.10837
ABCG2	-0.00232425	0.00223004	-0.458373	0.646693	0.840207	-8.10872
WDR75	-0.00236347	0.403206	-0.0351162	0.971988	1	-8.21309
CSPG5	-0.00237337	0.00227717	-0.456801	0.647823	0.840207	-8.10944
CTRC	-0.00238135	0.00228482	-0.458743	0.646428	0.840207	-8.10855
PGAM4	-0.00238844	0.00229162	-0.458157	0.646848	0.840207	-8.10882
CYP11A1	-0.00239429	0.00229724	-0.456651	0.647931	0.840207	-8.10951
PFKM	-0.00239469	0.0835586	-0.0763879	0.939112	1	-8.21079
GALNT8	-0.00241838	0.00232035	-0.457812	0.647096	0.840207	-8.10898
SCD5	-0.00242207	0.00232389	-0.458643	0.646499	0.840207	-8.1086
RBP4	-0.00242376	0.00232551	-0.457766	0.647129	0.840207	-8.109
SLC22A13	-0.00244109	0.00234214	-0.459225	0.646081	0.840207	-8.10833
ATP6V1G2	-0.00244174	0.00234276	-0.458699	0.646459	0.840207	-8.10858
ALOX12B	-0.00251061	0.00240884	-0.458101	0.646888	0.840207	-8.10885
GALNT18	-0.00252142	0.00241921	-0.457582	0.647261	0.840207	-8.10909
APOC2	-0.00253166	0.00242904	-0.458394	0.646678	0.840207	-8.10871
DEGS2	-0.00260916	0.00250339	-0.456411	0.648103	0.840207	-8.10962
PAH	-0.00262013	0.00251392	-0.501157	0.61627	0.811572	-8.08821
FMO2	-0.0026246	0.00251821	-0.458819	0.646373	0.840207	-8.10852
PTGS1	-0.002664	0.0298377	-0.140507	0.888262	1	-8.20385
RHD	-0.00270774	0.00259798	-0.502657	0.615215	0.811401	-8.08746
ALDH1A2	-0.00280811	0.00269428	-0.502575	0.615272	0.811401	-8.0875
DHRS9	-0.00286942	0.00275311	-0.500195	0.616947	0.811586	-8.08869
CEMIP	-0.0028794	0.00276268	-0.500825	0.616504	0.811572	-8.08838
SNAP25	-0.00288486	0.00276792	-0.501402	0.616098	0.811572	-8.08809
DNMT3B	-0.00289933	0.0027818	-0.503029	0.614954	0.811401	-8.08727
ARSJ	-0.00292371	0.0028052	-0.502631	0.615233	0.811401	-8.08747
BCAN	-0.00294418	0.00282484	-0.502432	0.615373	0.811401	-8.08757
CYP2E1	-0.00297077	0.00285035	-0.502815	0.615104	0.811401	-8.08738
PLD4	-0.00297693	0.00285626	-0.500098	0.617015	0.811586	-8.08874
ST6GALNAC5	-0.00317434	0.00304567	-0.540034	0.589184	0.786406	-8.06799
HAAO	-0.00324191	0.00311049	-0.540217	0.589058	0.786406	-8.06789
ACE	-0.00326795	0.00313548	-0.541839	0.58794	0.786406	-8.06701
ASAH2	-0.00326831	0.00313583	-0.542773	0.587297	0.786406	-8.0665
GATM	-0.00327084	0.00313825	-0.542002	0.587828	0.786406	-8.06692
DBH	-0.00339405	0.00325647	-0.541572	0.588124	0.786406	-8.06715
OMD	-0.0033973	0.00325959	-0.541247	0.588347	0.786406	-8.06733
PLPP4	-0.00342018	0.00328154	-0.541872	0.587917	0.786406	-8.06699
SLC23A1	-0.00349434	0.00335269	-0.542589	0.587423	0.786406	-8.0666
CYP24A1	-0.0035011	0.00335918	-0.541404	0.588239	0.786406	-8.06725
CLOCK	-0.00352889	0.146598	-0.0847692	0.932446	1	-8.21012
GGPS1	-0.0035303	0.0456743	-0.150549	0.880334	1	-8.20238
ELOVL3	-0.00353421	0.00339095	-0.542215	0.58768	0.786406	-8.06681
ACSS3	-0.00353695	0.00339357	-0.540671	0.588745	0.786406	-8.06764
POLR3B	-0.00358424	0.153052	-0.0841352	0.93295	1	-8.21017
ALDH1A3	-0.0036143	0.00346779	-0.543387	0.586874	0.786406	-8.06617
GLP1R	-0.00362042	0.00347367	-0.543706	0.586655	0.786406	-8.066
PRELP	-0.00363606	0.00348867	-0.543331	0.586913	0.786406	-8.0662
DDHD2	-0.00367403	0.35113	-0.0582779	0.953528	1	-8.21201
GYS2	-0.00368678	0.00353733	-0.579961	0.561952	0.763621	-8.04564
MUC1	-0.00370289	0.0396986	-0.167542	0.866946	0.993555	-8.19968
PLCD4	-0.00371848	0.00356775	-0.53964	0.589456	0.786406	-8.0682
ADAMTS13	-0.00378839	0.00363482	-0.579242	0.562437	0.763621	-8.04606
FLVCR1	-0.00380087	0.115079	-0.103342	0.917694	1	-8.20837
ST3GAL6	-0.00391632	0.00375757	-0.575945	0.564663	0.765081	-8.04796
GALNT14	-0.00393852	0.00377887	-0.578421	0.562991	0.763621	-8.04653
ABCC2	-0.00400728	0.00384484	-0.580501	0.561588	0.763621	-8.04533
ALB	-0.00402643	0.00386322	-0.579831	0.56204	0.763621	-8.04572
SLC22A3	-0.00406155	0.00389692	-0.578939	0.562642	0.763621	-8.04623
DIO2	-0.00408785	0.00392214	-0.57954	0.562236	0.763621	-8.04589
PTGIS	-0.00413762	0.0039699	-0.611484	0.540891	0.740925	-8.02687
PHOSPHO1	-0.00416204	0.00399333	-0.578239	0.563114	0.763621	-8.04664
SLC52A1	-0.00419175	0.00402183	-0.614541	0.53887	0.738548	-8.025
SFTA3	-0.00426516	0.0162106	-0.306647	0.759118	0.939183	-8.16672
PDE2A	-0.00427196	0.0040988	-0.614899	0.538633	0.738548	-8.02478
NUP98	-0.00432232	1.8162	-0.0345073	0.972473	1	-8.21311
MSMO1	-0.00436362	0.431242	-0.0630763	0.949707	1	-8.21172
PRSS1	-0.00443265	0.00425297	-0.615034	0.538544	0.738548	-8.0247
CACNA1C	-0.00447971	0.00429812	-0.61558	0.538184	0.738548	-8.02436
HAL	-0.00452248	0.00433916	-0.614875	0.53865	0.738548	-8.0248
NAALAD2	-0.00458661	0.00440069	-0.64911	0.51628	0.716981	-8.00318
PFAS	-0.00471678	0.0457514	-0.203762	0.838543	0.966815	-8.19296
CYP4B1	-0.00472731	0.00453569	-0.648686	0.516554	0.716981	-8.00345
SDC3	-0.00480535	0.00461056	-0.64663	0.517884	0.717599	-8.00478
ST6GALNAC1	-0.00485349	0.00465675	-0.648691	0.516551	0.716981	-8.00345
NOTCH4	-0.00485753	0.00466063	-0.645565	0.518574	0.71794	-8.00547
ACOT1	-0.0048591	0.00466213	-0.64761	0.51725	0.717197	-8.00415
NSD2	-0.00497158	0.458984	-0.0692867	0.944763	1	-8.21131
PRKG2	-0.00503791	0.00483369	-0.676472	0.498755	0.696966	-7.98505
FABP3	-0.00518327	0.00497316	-0.64742	0.517373	0.717197	-8.00427
NAT10	-0.00519325	0.322667	-0.0857817	0.931641	1	-8.21003
LRP1	-0.0051998	0.0180416	-0.354632	0.722871	0.906095	-8.15087
RDH5	-0.00529617	0.00508149	-0.680764	0.496034	0.694748	-7.98214
NAGS	-0.00534477	0.0284121	-0.28963	0.772105	0.939183	-8.17179
FMO1	-0.00539116	0.00517262	-0.680174	0.496408	0.694971	-7.98254
PSMA8	-0.00541395	0.0171804	-0.381833	0.702592	0.891932	-8.14086
ACBD7	-0.00544802	0.00522718	-0.678766	0.4973	0.695334	-7.9835
AKR7A3	-0.00558869	0.00536214	-0.710882	0.477172	0.674206	-7.9612
MAN2C1	-0.00559696	0.421408	-0.0807987	0.935603	1	-8.21045
DOLK	-0.00584989	0.0679262	-0.205014	0.837564	0.966375	-8.19271
ADCY4	-0.00590555	0.00566617	-0.709697	0.477906	0.674206	-7.96204
SLC37A2	-0.00594694	0.0170361	-0.418067	0.675906	0.872406	-8.12638
RETN	-0.00597924	0.00573687	-0.710032	0.477698	0.674206	-7.9618
MAN1A2	-0.00599606	1.46008	-0.0515233	0.958909	1	-8.21238
PLA2G2A	-0.00623273	0.00598008	-0.710487	0.477416	0.674206	-7.96148
RAPGEF3	-0.00623428	0.00598157	-0.740551	0.458981	0.652723	-7.93968
PIGV	-0.00628135	0.0922364	-0.190502	0.848919	0.976347	-8.19558
OXCT2	-0.0064	0.00614057	-0.766122	0.443619	0.636545	-7.92043
GXYLT1	-0.00652731	0.586194	-0.0814406	0.935093	1	-8.2104
PLA1A	-0.00657422	0.00630773	-0.765067	0.444247	0.636801	-7.92124
COX7A1	-0.00660346	0.00633578	-0.738776	0.460058	0.653681	-7.94099
SERINC4	-0.00666824	0.00639793	-0.767089	0.443044	0.636456	-7.91969
DDC	-0.00671968	0.00644729	-0.766026	0.443677	0.636545	-7.92051
GPD2	-0.0068123	0.0960998	-0.202401	0.839607	0.967698	-8.19324
STS	-0.00682779	0.00655102	-0.766791	0.443221	0.636456	-7.91992
LSM11	-0.006846	0.0575349	-0.261512	0.793702	0.959131	-8.17954
LTC4S	-0.00691039	0.0661353	-0.245684	0.805931	0.966293	-8.18355
MUC5B	-0.00692883	0.00664797	-0.741013	0.458701	0.652612	-7.93934
TMEM86B	-0.00693072	0.0198482	-0.443532	0.657389	0.850538	-8.11541
B4GALT2	-0.00696015	0.00667802	-0.792415	0.428135	0.618629	-7.89996
SLC10A1	-0.00699838	0.00671469	-0.767225	0.442963	0.636456	-7.91959
B3GNT4	-0.00707949	0.00679252	-0.79134	0.428762	0.619024	-7.90081
ANPEP	-0.00712813	0.00683918	-0.793257	0.427645	0.618629	-7.89929
AMT	-0.0071796	0.00688857	-0.7932	0.427677	0.618629	-7.89933
PLA2G12A	-0.00728307	0.181196	-0.158399	0.874145	1	-8.20117
CDKAL1	-0.00739463	0.402335	-0.110136	0.912303	1	-8.20765
ADAMTS3	-0.00739791	0.00709803	-0.792531	0.428067	0.618629	-7.89986
HAS3	-0.0074566	0.00715434	-0.819809	0.412342	0.600899	-7.87789
KIF5A	-0.00753776	0.00723221	-0.820852	0.411748	0.600782	-7.87703
GNAQ	-0.00761289	0.271686	-0.135362	0.892328	1	-8.20455
SPHK1	-0.00761456	0.036163	-0.365632	0.714646	0.904753	-8.14691
MTMR10	-0.00762354	0.112237	-0.208467	0.834868	0.966293	-8.19199
SMARCD3	-0.00766912	0.0934296	-0.23109	0.817249	0.966293	-8.18703
NT5C1A	-0.00769332	0.00738147	-0.84348	0.398977	0.585107	-7.85822
GPX8	-0.00774197	0.00742814	-0.820474	0.411963	0.600782	-7.87734
ADAMTSL4	-0.00776638	0.00745156	-0.817537	0.413638	0.602247	-7.87975
IL4I1	-0.00778505	0.198959	-0.16068	0.872348	0.999039	-8.20081
TAS2R14	-0.00779882	0.00748268	-0.820275	0.412076	0.600782	-7.87751
CACNB3	-0.00781954	0.0535312	-0.310668	0.756058	0.939183	-8.16548
CDO1	-0.00783682	0.00751915	-0.791291	0.42879	0.619024	-7.90085
XPOT	-0.00795741	0.362023	-0.124109	0.901231	1	-8.20601
CHIT1	-0.00806793	0.00774089	-0.839279	0.40133	0.587759	-7.86175
MBOAT4	-0.00813026	0.00780069	-0.846489	0.397298	0.583475	-7.85568
NUDT12	-0.00828189	0.00794618	-0.84598	0.397581	0.583587	-7.85611
TCF7L2	-0.00840656	0.02209	-0.512469	0.608333	0.806053	-8.08248
SDR16C5	-0.00851603	0.00817082	-0.819427	0.412559	0.600946	-7.8782
NUP88	-0.00856828	0.291089	-0.148512	0.881942	1	-8.20269
CHST3	-0.00863308	0.0220907	-0.532265	0.594553	0.789732	-8.07215
IDO1	-0.00871508	0.0083618	-0.870302	0.384153	0.567988	-7.83525
IGF1	-0.0087418	0.00838745	-0.841815	0.399909	0.586208	-7.85962
IDUA	-0.00878949	0.199223	-0.182004	0.855583	0.981921	-8.19716
EXOC4	-0.00882935	0.765587	-0.0979929	0.92194	1	-8.20891
NPR2	-0.00882937	0.00847147	-0.868777	0.384987	0.568189	-7.83657
GCAT	-0.00885738	0.0238017	-0.537244	0.591109	0.787417	-8.06949
PDSS1	-0.00899862	0.202723	-0.185175	0.853095	0.980107	-8.19658
MED12	-0.00912184	0.322985	-0.150536	0.880344	1	-8.20239
ELOVL4	-0.00918975	0.00881723	-0.915551	0.359921	0.538696	-7.79487
CYP2U1	-0.00924079	0.0352944	-0.445942	0.655647	0.848963	-8.11434
HYAL2	-0.00925966	0.060178	-0.350138	0.726241	0.90796	-8.15245
SLC25A10	-0.00926971	0.0239179	-0.549139	0.58292	0.784896	-8.06303
OSBPL7	-0.00932592	0.124224	-0.24246	0.808428	0.966293	-8.18433
ALDH1L2	-0.00935405	0.00897488	-0.892278	0.372262	0.552427	-7.8159
PDE6G	-0.0093851	0.00900467	-0.915369	0.360017	0.538696	-7.79504
GABBR1	-0.00980635	0.0227732	-0.587207	0.557076	0.759244	-8.04142
LSS	-0.00988418	0.0960859	-0.291995	0.770296	0.939183	-8.17111
UGDH	-0.00992759	0.18661	-0.212974	0.831351	0.966293	-8.19105
ABCB1	-0.0101035	0.0185841	-0.683493	0.494309	0.692931	-7.98028
CDA	-0.0101063	0.0239252	-0.593331	0.552971	0.755309	-8.0378
CKB	-0.0101192	0.0450679	-0.43058	0.666782	0.861306	-8.12107
PPIL6	-0.0103266	0.0204561	-0.657364	0.51096	0.710434	-7.99779
PGM3	-0.0103379	0.200855	-0.213598	0.830864	0.966293	-8.19091
ACSBG1	-0.0104579	0.010034	-0.960162	0.336993	0.510849	-7.75306
ADSSL1	-0.0106759	0.0380482	-0.49748	0.61886	0.813067	-8.09005
AZIN2	-0.0110668	0.0106182	-0.981779	0.326229	0.496622	-7.73209
OPLAH	-0.0112003	0.0242871	-0.660151	0.50917	0.708553	-7.99595
GPLD1	-0.0112295	0.0107743	-1.00401	0.315396	0.482624	-7.71004
CYP2D6	-0.0112424	0.0107867	-1.00171	0.316506	0.484094	-7.71234
FMOD	-0.011331	0.0108717	-0.982162	0.32604	0.496568	-7.73171
CYB5RL	-0.0113953	0.0109333	-1.00426	0.315273	0.482624	-7.70978
SYT5	-0.0114127	0.0109501	-0.982585	0.325832	0.496484	-7.7313
ATP6V1C2	-0.0114629	0.0109983	-1.02506	0.305357	0.470371	-7.68869
FUK	-0.0114844	0.102209	-0.328566	0.74249	0.925542	-8.15977
G0S2	-0.0115653	0.0716379	-0.383936	0.701033	0.890803	-8.14005
KMO	-0.0116477	0.024	-0.688181	0.491352	0.689382	-7.97707
LCAT	-0.0120151	0.011528	-1.00443	0.315193	0.482624	-7.70961
NUDT13	-0.0121399	0.0116478	-1.02043	0.307544	0.473515	-7.69342
ACOT11	-0.0124746	0.0119689	-1.04364	0.296675	0.459783	-7.66949
MYRIP	-0.0125592	0.0120501	-1.0457	0.295723	0.459022	-7.66734
ST6GALNAC3	-0.0126947	0.0121801	-1.04397	0.296523	0.459783	-7.66915
SLC26A1	-0.0128652	0.0123437	-1.06432	0.287205	0.448161	-7.6477
SMN2	-0.013034	0.0255582	-0.756236	0.449523	0.641243	-7.92795
PCYOX1	-0.0131288	0.186581	-0.278577	0.780574	0.945735	-8.17493
ACACB	-0.0131992	0.0401805	-0.600219	0.548372	0.749904	-8.0337
ALG6	-0.013326	0.391546	-0.201262	0.840497	0.96838	-8.19347
A4GALT	-0.013386	0.0412881	-0.591571	0.55415	0.755892	-8.03885
GLB1L	-0.0135384	0.0129896	-1.10141	0.270739	0.42699	-7.60757
TRIT1	-0.0137631	0.222813	-0.270832	0.786525	0.951877	-8.17706
ADO	-0.0137897	0.108417	-0.386982	0.698776	0.888749	-8.13888
APOBEC3B	-0.0140045	0.0134368	-1.14159	0.253647	0.404363	-7.56254
NME1-NME2	-0.0143559	0.013774	-1.13944	0.254543	0.405492	-7.565
MPO	-0.0144903	0.0139029	-1.15961	0.246232	0.394092	-7.54183
LDHD	-0.014698	0.0141022	-1.13852	0.254928	0.405607	-7.56605
GLDC	-0.0147735	0.0141746	-1.13705	0.255541	0.406183	-7.56771
ALDH4A1	-0.0148609	0.040843	-0.676048	0.499023	0.696966	-7.98534
GXYLT2	-0.0149034	0.0142992	-1.10311	0.270002	0.426035	-7.6057
B4GAT1	-0.0150812	0.054463	-0.593253	0.553023	0.755309	-8.03785
SEC24A	-0.0151642	0.531072	-0.19905	0.842227	0.969683	-8.19391
CSNK1E	-0.0151786	0.151198	-0.360714	0.71832	0.906095	-8.14869
CH25H	-0.0152133	0.113705	-0.394855	0.692957	0.882465	-8.1358
UQCRHL	-0.0152584	0.0404579	-0.703995	0.48145	0.677836	-7.96607
GDPD3	-0.0153008	0.0146806	-1.1416	0.253642	0.404363	-7.56253
POLE2	-0.0153978	0.0414919	-0.696122	0.486367	0.683274	-7.97158
PDK1	-0.0154395	0.252415	-0.284183	0.776275	0.94123	-8.17336
FPGT	-0.0156426	0.0609552	-0.583405	0.559632	0.761767	-8.04364
PC	-0.0160468	0.0254056	-0.931063	0.35184	0.528903	-7.78056
SETD7	-0.0163141	0.652335	-0.191756	0.847937	0.975564	-8.19534
PSTK	-0.0164863	0.164842	-0.374472	0.70806	0.897466	-8.14364
AHCYL2	-0.0167022	0.354524	-0.262999	0.792556	0.958103	-8.17915
CHKA	-0.016735	0.195624	-0.350044	0.726312	0.90796	-8.15248
COX18	-0.0167907	0.16886	-0.379069	0.704643	0.894185	-8.14191
INPP5A	-0.0168048	0.0161236	-1.22813	0.219424	0.357005	-7.46009
PIGW	-0.0170713	0.0583372	-0.648017	0.516987	0.717197	-8.00388
GNG7	-0.0172148	0.0165169	-1.22743	0.219686	0.357229	-7.46095
ABCA3	-0.017293	0.0426891	-0.765066	0.444248	0.636801	-7.92124
PLCG2	-0.0174408	0.0659117	-0.620403	0.535004	0.735627	-8.02138
MECR	-0.0176526	0.162095	-0.408599	0.682842	0.872416	-8.13029
DECR2	-0.0177323	0.0595503	-0.663819	0.506819	0.706191	-7.99353
ALDH1B1	-0.0178516	0.0424632	-0.803081	0.421945	0.612415	-7.89145
RETSAT	-0.0179652	0.211002	-0.364721	0.715326	0.90526	-8.14724
EXT1	-0.0180312	0.11175	-0.497431	0.618895	0.813067	-8.09007
PDE7B	-0.018208	0.101231	-0.518233	0.604305	0.801815	-8.07951
ABCD1	-0.0182988	0.121181	-0.485693	0.627194	0.821971	-8.09584
PDE1B	-0.018412	0.0418149	-0.828272	0.407533	0.595767	-7.87092
DHDH	-0.0185203	0.0177696	-1.27804	0.201261	0.332184	-7.39759
PTGR2	-0.018805	0.0471865	-0.792445	0.428117	0.618629	-7.89993
GANAB	-0.0189373	0.604739	-0.234189	0.814843	0.966293	-8.18631
PLCB3	-0.019024	0.028262	-1.04341	0.29678	0.459783	-7.66973
PNPLA7	-0.0191386	0.0399302	-0.866186	0.386406	0.570023	-7.83882
TSEN2	-0.0192516	0.0787331	-0.628165	0.529908	0.729891	-8.01654
POLE	-0.0194128	0.122853	-0.509494	0.610416	0.807493	-8.084
PLCD3	-0.0196132	0.0188182	-1.29878	0.194044	0.323174	-7.37089
KMT5A	-0.0196233	0.115528	-0.534741	0.59284	0.788813	-8.07083
SLC19A1	-0.0197213	0.150218	-0.472359	0.63668	0.833729	-8.10222
ALG10B	-0.0197616	0.0625167	-0.724729	0.468633	0.664409	-7.95127
NT5M	-0.0202474	0.0194267	-1.34403	0.178965	0.301782	-7.31114
AMDHD1	-0.0204125	0.019585	-1.34304	0.179287	0.301853	-7.31248
PLCB1	-0.0204417	0.0335202	-1.01126	0.311915	0.479107	-7.70274
JMJD7-PLA2G4B	-0.0208056	0.0593326	-0.780881	0.434888	0.62654	-7.90902
GNPNAT1	-0.020893	0.241155	-0.396885	0.69146	0.880905	-8.135
DHRS7B	-0.02112	0.253761	-0.391777	0.69523	0.884807	-8.13701
HS3ST3A1	-0.0211541	0.0202966	-1.3604	0.17373	0.293872	-7.28903
GFPT2	-0.0212125	0.0203526	-1.37203	0.170081	0.28832	-7.27315
GALNT2	-0.0218005	0.457233	-0.304064	0.761084	0.939183	-8.16751
SUMF1	-0.0218185	0.306582	-0.368766	0.712309	0.9025	-8.14576
PIGN	-0.0219682	0.242355	-0.415713	0.677628	0.872416	-8.12736
PPARGC1B	-0.0220978	0.0212021	-1.38981	0.164612	0.280057	-7.24861
ITPKB	-0.0222067	0.673856	-0.258993	0.795645	0.96112	-8.18019
EXOC5	-0.0226192	0.554767	-0.29016	0.771699	0.939183	-8.17164
MRI1	-0.0226795	0.224155	-0.444662	0.656572	0.84982	-8.11491
CHST10	-0.0228711	0.021944	-1.4186	0.156042	0.267185	-7.20822
DGAT2	-0.0232172	0.0222761	-1.46226	0.143696	0.249181	-7.14538
BDH1	-0.0233155	0.149108	-0.558566	0.576469	0.778149	-8.05781
NEU3	-0.0233969	0.0741091	-0.780754	0.434963	0.62654	-7.90912
GBGT1	-0.0235323	0.0225784	-1.4486	0.147476	0.254781	-7.16525
MTMR12	-0.0236126	0.263024	-0.430224	0.667041	0.861306	-8.12122
GLS2	-0.023649	0.035748	-1.1376	0.255309	0.406015	-7.56708
SGMS1	-0.0237592	1.41566	-0.204442	0.838012	0.966546	-8.19282
CNOT6L	-0.0238663	2.52149	-0.173969	0.861893	0.988462	-8.19859
PDE8A	-0.0240568	0.150768	-0.561817	0.574251	0.776125	-8.05599
SPON1	-0.0242308	0.043956	-1.05985	0.289234	0.450677	-7.65245
SLC22A5	-0.0245576	0.0727939	-0.832047	0.4054	0.592993	-7.86779
KYAT1	-0.0248665	0.0613174	-0.918541	0.358355	0.537201	-7.79213
SMOX	-0.0251356	0.07623	-0.831952	0.405453	0.592993	-7.86787
DSE	-0.0251776	0.219113	-0.497714	0.618695	0.813067	-8.08993
GLCE	-0.0251779	0.18715	-0.536129	0.59188	0.788119	-8.07009
RPP40	-0.0253001	0.125714	-0.657992	0.510556	0.710177	-7.99737
AGPAT5	-0.0253567	0.662653	-0.296067	0.767184	0.939183	-8.16991
NMNAT1	-0.0253583	0.108963	-0.71043	0.477452	0.674206	-7.96152
AASS	-0.0254733	0.0244407	-1.48052	0.138762	0.241271	-7.11854
FUCA1	-0.0256043	0.153835	-0.601942	0.547225	0.748651	-8.03266
PI4KA	-0.025645	0.44912	-0.359626	0.719133	0.906095	-8.14909
PRKAB2	-0.02573	0.10054	-0.739962	0.459338	0.652945	-7.94012
GPAT2	-0.0259902	0.0856678	-0.823318	0.410344	0.599065	-7.87501
NUDT19	-0.0260242	0.0908607	-0.793997	0.427213	0.618629	-7.8987
TRMT11	-0.0260245	0.302558	-0.440779	0.659381	0.852775	-8.11663
DMGDH	-0.0260903	0.168522	-0.586839	0.557323	0.759262	-8.04163
ADCY7	-0.0264291	0.414703	-0.386696	0.698988	0.888749	-8.13899
ACSL6	-0.0266532	0.0255728	-1.53271	0.125375	0.221092	-7.03997
B3GAT2	-0.026699	0.0256167	-1.53528	0.124741	0.22032	-7.03603
LIPC	-0.0272218	0.039926	-1.23066	0.218474	0.355817	-7.45697
OSBPL10	-0.0274588	0.0452452	-1.18925	0.234365	0.37771	-7.50704
RNLS	-0.0277124	0.0905162	-0.853206	0.393562	0.579262	-7.84997
ADCY3	-0.0277667	0.221916	-0.54779	0.583847	0.785165	-8.06377
ADAL	-0.027959	0.0812223	-0.897356	0.369547	0.549153	-7.81135
TSC1	-0.027978	0.317323	-0.465826	0.641349	0.838394	-8.10528
DUS2	-0.0281922	0.108967	-0.794274	0.427052	0.618629	-7.89848
ALG14	-0.0281932	0.146664	-0.679822	0.49663	0.694982	-7.98278
GYS1	-0.028406	0.200335	-0.588666	0.556097	0.758228	-8.04056
NOS3	-0.0284894	0.0384752	-1.35292	0.176108	0.297583	-7.29917
SIN3B	-0.0285494	0.330642	-0.464368	0.642393	0.838837	-8.10596
CTPS2	-0.0288681	0.0638396	-1.053	0.292363	0.454895	-7.65968
LIPT2	-0.0289581	0.0277842	-1.59021	0.111814	0.200769	-6.95026
POLR3A	-0.0291825	0.275618	-0.516124	0.605778	0.803325	-8.0806
ARSB	-0.0292409	0.118213	-0.78695	0.431327	0.621856	-7.90427
EPM2A	-0.0293096	0.0281215	-1.57232	0.115904	0.206738	-6.97853
CARNS1	-0.0301189	0.028898	-1.61698	0.105911	0.192516	-6.90738
OSBPL6	-0.0301438	0.0394699	-1.37138	0.170284	0.288494	-7.27404
NOTCH1	-0.0303716	0.252685	-0.559098	0.576106	0.777983	-8.05752
NR1H3	-0.0303897	0.0667397	-1.07518	0.282316	0.441809	-7.6361
NME7	-0.030406	0.319777	-0.501077	0.616326	0.811572	-8.08825
POMGNT2	-0.030606	0.0800611	-0.990981	0.321716	0.490904	-7.72302
FDX2	-0.0306988	0.13569	-0.770805	0.440838	0.634157	-7.91684
TRMT44	-0.0307959	0.213947	-0.618664	0.53615	0.736609	-8.02246
ACSF2	-0.0308431	0.101308	-0.895014	0.370798	0.550507	-7.81345
SPTLC1	-0.0310272	0.697995	-0.360198	0.718705	0.906095	-8.14888
TRMT10A	-0.0311581	0.140612	-0.76277	0.445616	0.637353	-7.92299
ARSD	-0.0313135	0.102666	-0.902467	0.366828	0.54627	-7.80676
SEC24C	-0.0315326	0.410339	-0.465565	0.641536	0.838394	-8.1054
TBXAS1	-0.0315377	0.278462	-0.555223	0.578753	0.780565	-8.05967
MCCC1	-0.0317419	0.316496	-0.528573	0.597112	0.792806	-8.07411
ST8SIA6	-0.0319021	0.0412914	-1.4444	0.148654	0.256543	-7.17132
PIGL	-0.032484	0.285258	-0.564955	0.572116	0.773561	-8.05423
PIP5K1B	-0.0326374	0.112673	-0.891463	0.372699	0.552823	-7.81662
PIP4K2B	-0.0328448	0.184241	-0.708557	0.478614	0.674206	-7.96285
PIGU	-0.0330438	0.256653	-0.609588	0.542147	0.742331	-8.02803
HELZ2	-0.0330743	0.365577	-0.511157	0.609251	0.80694	-8.08315
PLD6	-0.0332857	0.0734234	-1.12205	0.261863	0.414403	-7.58464
D2HGDH	-0.033406	0.194902	-0.699112	0.484496	0.680942	-7.96949
NRF1	-0.0335704	0.318748	-0.553866	0.579681	0.781183	-8.06042
CPT1B	-0.0336015	0.0427874	-1.49286	0.135502	0.236745	-7.10021
ATP6V1E2	-0.0339241	0.0851532	-1.06547	0.286685	0.447566	-7.64648
FMO4	-0.0342344	0.0827352	-1.08943	0.275985	0.433997	-7.62068
PPARA	-0.0342883	0.11156	-0.943837	0.345273	0.520963	-7.7686
SEC23A	-0.0345208	0.49582	-0.465972	0.641244	0.838394	-8.10521
PPP2CB	-0.0347473	0.21568	-0.699197	0.484443	0.680942	-7.96943
XYLT1	-0.0348492	0.120068	-0.919007	0.358111	0.537083	-7.79171
ASNS	-0.0349009	0.367571	-0.542647	0.587383	0.786406	-8.06657
DOT1L	-0.0351962	0.150842	-0.838492	0.401772	0.58814	-7.86241
NUP188	-0.0354415	0.340074	-0.569924	0.56874	0.769639	-8.05141
MORC2	-0.0356321	0.058634	-1.34522	0.17858	0.301447	-7.30954
INPP5B	-0.0358814	0.23716	-0.682859	0.494709	0.693192	-7.98071
DHX37	-0.0359074	0.190461	-0.764009	0.444877	0.636859	-7.92205
SLC25A15	-0.0359269	0.097939	-1.0547	0.291585	0.453904	-7.65789
PNPO	-0.0367165	0.145731	-0.896487	0.370011	0.549591	-7.81213
STARD4	-0.0368363	0.164027	-0.844881	0.398195	0.584223	-7.85703
KMT2D	-0.0369142	0.261957	-0.667431	0.50451	0.703881	-7.99112
SLC5A6	-0.0369328	0.181332	-0.807896	0.419167	0.608656	-7.88758
MUC12	-0.0376261	0.14364	-0.909559	0.363074	0.542019	-7.80034
SQLE	-0.0377786	0.446184	-0.533459	0.593726	0.788957	-8.07151
CHST14	-0.0382331	0.153788	-0.899242	0.368542	0.548167	-7.80966
ADAMTS10	-0.038317	0.0498164	-1.5769	0.114845	0.205302	-6.97132
NAGLU	-0.0384046	0.0769714	-1.27027	0.204013	0.33486	-7.40748
SETD1A	-0.0386625	0.143824	-0.938546	0.347983	0.524321	-7.77357
ABHD17B	-0.0388178	0.181017	-0.849062	0.395864	0.582122	-7.8535
VNN2	-0.0392012	0.0376121	-1.85881	0.0630793	0.122566	-6.48747
FHIT	-0.0396263	0.101561	-1.14707	0.251378	0.401733	-7.55628
CHAC1	-0.0397557	0.144972	-0.956003	0.339091	0.513308	-7.75705
TRMT5	-0.0398922	0.126589	-1.03574	0.300347	0.464421	-7.6777
HEXA	-0.0401965	0.934763	-0.411789	0.680501	0.872416	-8.12898
PIGS	-0.0405207	0.605094	-0.50248	0.61534	0.811401	-8.08755
MTHFR	-0.041087	0.164115	-0.940587	0.346936	0.522986	-7.77165
APOM	-0.0412203	0.0395494	-1.92544	0.0541985	0.106783	-6.36152
HBS1L	-0.041289	0.98113	-0.414192	0.678741	0.872416	-8.12799
CHSY1	-0.0413301	0.128129	-1.06933	0.284945	0.445064	-7.64237
NDST2	-0.0415986	0.156701	-0.975065	0.329548	0.501439	-7.73865
TBL1X	-0.0416163	0.25479	-0.76031	0.447085	0.63889	-7.92486
STK11	-0.0417295	0.158542	-0.964757	0.334687	0.507828	-7.74865
SYNJ1	-0.0418734	0.355105	-0.656191	0.511714	0.711177	-7.99856
CNOT6	-0.0424774	0.183727	-0.921621	0.356746	0.535531	-7.7893
FKRP	-0.0425604	0.0527793	-1.69733	0.0896619	0.166339	-6.77434
DGKD	-0.0426294	0.179736	-0.9276	0.353634	0.531353	-7.78378
KMT5C	-0.0430094	0.471864	-0.591736	0.554039	0.755892	-8.03875
HSD17B1	-0.0430241	0.04128	-1.94998	0.051202	0.101401	-6.31401
MMACHC	-0.0431751	0.0414249	-1.94986	0.0512166	0.101401	-6.31424
FUT4	-0.0432567	0.0795767	-1.40882	0.158916	0.271793	-7.22204
PARP4	-0.043385	0.654856	-0.515339	0.606326	0.803722	-8.08101
H6PD	-0.0434489	0.196111	-0.903735	0.366154	0.545612	-7.80561
DHFR2	-0.0435046	0.0920912	-1.31568	0.188308	0.315404	-7.34882
UAP1L1	-0.0437087	0.0631335	-1.60398	0.108745	0.196786	-6.92829
GPAT4	-0.0438578	0.564448	-0.559622	0.575748	0.777824	-8.05722
PISD	-0.0438655	0.333487	-0.71215	0.476386	0.673708	-7.9603
VAPB	-0.0439416	0.586727	-0.551676	0.581181	0.782879	-8.06163
POGLUT1	-0.0443576	0.422303	-0.645696	0.518489	0.71794	-8.00538
HYAL3	-0.0448303	0.0979538	-1.33018	0.183487	0.308124	-7.32965
PRKACA	-0.0448422	0.106232	-1.2685	0.204643	0.335386	-7.40972
KIF5C	-0.0450849	0.097479	-1.32679	0.184603	0.309679	-7.33414
FUCA2	-0.0451769	0.650051	-0.540781	0.588669	0.786406	-8.06758
SLC37A1	-0.0453834	0.284431	-0.798026	0.424872	0.616112	-7.8955
PHKA2	-0.0455704	0.148349	-1.08525	0.277833	0.435635	-7.62523
CBR4	-0.045685	0.175752	-1.00776	0.313589	0.481168	-7.70626
NCOA6	-0.0457248	0.274106	-0.812915	0.416284	0.605554	-7.88351
ITPR3	-0.0460227	0.284279	-0.800885	0.423214	0.613983	-7.89321
MTHFD2L	-0.0460247	0.187457	-0.982635	0.325808	0.496484	-7.73125
ARSA	-0.0463037	0.752373	-0.518109	0.604392	0.801815	-8.07958
PYCR3	-0.0464687	0.109763	-1.29686	0.194704	0.324107	-7.37338
TM7SF2	-0.0466515	0.115427	-1.26838	0.204688	0.335386	-7.40988
EXTL3	-0.04673	0.0847066	-1.48318	0.138054	0.240298	-7.1146
PPARD	-0.0470936	0.179074	-1.03531	0.300545	0.464505	-7.67814
DHODH	-0.0474179	0.107421	-1.33623	0.181499	0.305261	-7.32158
MAN2A2	-0.0478534	0.120161	-1.27762	0.201407	0.332194	-7.39812
PLB1	-0.0478593	0.0582038	-1.80623	0.0709083	0.135663	-6.58374
ENGASE	-0.0479378	0.176857	-1.05133	0.293131	0.455871	-7.66144
CHPF	-0.0481379	0.355375	-0.763402	0.445239	0.637095	-7.92251
UTP6	-0.048148	0.648904	-0.577258	0.563776	0.764198	-8.0472
SRR	-0.0486288	0.0720572	-1.6812	0.0927501	0.171577	-6.80155
MTFMT	-0.048662	0.188147	-1.03942	0.29863	0.462207	-7.67388
ME3	-0.0489262	0.0469429	-2.08371	0.037208	0.075939	-6.04456
ALG9	-0.0489413	0.159548	-1.13415	0.256755	0.407853	-7.571
SREBF1	-0.0489953	0.21001	-0.995396	0.319565	0.488312	-7.71864
TIAM2	-0.0491199	0.0732918	-1.68049	0.0928879	0.171636	-6.80274
PUS1	-0.0491269	0.22432	-0.965417	0.334356	0.507563	-7.74801
RFT1	-0.0491295	0.260505	-0.902268	0.366933	0.54627	-7.80694
MED13L	-0.049341	0.338858	-0.794871	0.426705	0.618493	-7.89801
ACAD11	-0.0499273	0.109809	-1.38271	0.16678	0.283448	-7.25845
NUP214	-0.0502772	0.730348	-0.56956	0.568987	0.769653	-8.05162
CSNK2A2	-0.05042	0.111811	-1.39451	0.163191	0.27793	-7.24208
PELP1	-0.0505935	0.577498	-0.638337	0.523267	0.723202	-8.01011
DDX39B	-0.0508705	0.606272	-0.625692	0.531529	0.731502	-8.01809
MTMR4	-0.05111	0.214194	-1.02836	0.303802	0.468601	-7.68531
PTDSS2	-0.051594	0.155091	-1.21994	0.222512	0.360941	-7.4701
MTMR8	-0.0516074	0.0729142	-1.76252	0.0780081	0.147505	-6.66167
MTAP	-0.0516147	0.218025	-1.02852	0.303727	0.468601	-7.68514
POC1B-GALNT4	-0.0518863	0.077244	-1.72092	0.0852917	0.15951	-6.73405
MED20	-0.0522495	0.130565	-1.33984	0.180322	0.30344	-7.31676
NDC1	-0.0522567	0.14353	-1.27187	0.203443	0.334361	-7.40545
ADA2	-0.0523227	0.179345	-1.13296	0.257253	0.408301	-7.57235
STARD5	-0.0523792	0.077973	-1.71641	0.0861128	0.160675	-6.74179
CSNK1G2	-0.0527604	0.408935	-0.777113	0.437108	0.62907	-7.91196
NUP210	-0.052805	0.803828	-0.573456	0.566347	0.766722	-8.04939
PHKB	-0.0529039	0.746455	-0.592374	0.553612	0.755794	-8.03837
XYLT2	-0.0531055	0.0938618	-1.58394	0.113234	0.202645	-6.9602
GCNT4	-0.0531466	0.0509923	-2.11731	0.0342549	0.0708488	-5.97406
PLCH2	-0.0533338	0.102239	-1.51538	0.129702	0.227964	-7.06636
AACS	-0.0533621	0.165366	-1.21333	0.225026	0.364291	-7.47813
SPON2	-0.0541097	0.185266	-1.15261	0.249095	0.398479	-7.54992
POMT1	-0.0543023	0.236142	-1.04378	0.296607	0.459783	-7.66934
SGPP1	-0.0543833	0.449373	-0.764564	0.444547	0.636859	-7.92162
ASMT	-0.0545439	0.0523329	-2.19773	0.0279879	0.0590168	-5.80073
PI4K2A	-0.0548532	0.339744	-0.885767	0.375761	0.556855	-7.82168
CAD	-0.0549362	0.115618	-1.48727	0.136969	0.238665	-7.10852
NPL	-0.0549774	0.0786721	-1.80184	0.0715965	0.136738	-6.59165
UTP25	-0.0550052	0.2549	-1.01666	0.309335	0.475595	-7.69726
RPP25	-0.0550375	0.0793283	-1.80431	0.0712091	0.136158	-6.58721
BCKDHB	-0.0551878	0.294266	-0.947515	0.343396	0.519098	-7.76512
GM2A	-0.0554022	0.417136	-0.814398	0.415434	0.604589	-7.88231
PGAP1	-0.0554271	0.609844	-0.67413	0.500242	0.698228	-7.98663
DGKQ	-0.0554754	0.0532266	-2.194	0.0282548	0.0595021	-5.8089
ACOT4	-0.0557779	0.142313	-1.37943	0.167789	0.284864	-7.26298
AK9	-0.0559046	0.121846	-1.47139	0.141214	0.245138	-7.13201
LFNG	-0.0560953	0.328479	-0.910036	0.362822	0.542019	-7.7999
FOXO3	-0.0561404	0.501263	-0.752318	0.451875	0.644031	-7.9309
GBE1	-0.0563594	0.185275	-1.21864	0.223004	0.361559	-7.47168
MARS2	-0.0566189	0.147345	-1.36712	0.171614	0.290596	-7.27987
PPT1	-0.0566662	1.10251	-0.54444	0.586149	0.786406	-8.0656
CSTF3	-0.0569821	0.238477	-1.08479	0.278037	0.435743	-7.62573
SUV39H2	-0.0572026	0.096457	-1.70122	0.0889277	0.165223	-6.76773
TCN2	-0.0572393	0.0800291	-1.86174	0.0626646	0.121906	-6.48202
NOL9	-0.0572698	0.47364	-0.7899	0.429602	0.619645	-7.90194
MCAT	-0.0582469	0.191503	-1.2418	0.214337	0.349958	-7.44322
EDC4	-0.0592653	0.330851	-0.969235	0.332448	0.505234	-7.74432
B3GAT1	-0.0593673	0.0947625	-1.75771	0.0788239	0.148874	-6.67013
SEPSECS	-0.059472	0.194324	-1.24506	0.213133	0.348167	-7.43916
B4GALT5	-0.0596561	0.187629	-1.27264	0.203172	0.334084	-7.40447
DBT	-0.0596876	0.107895	-1.67789	0.093395	0.172279	-6.80711
PATL1	-0.0598884	0.494246	-0.812506	0.416518	0.605623	-7.88385
RFNG	-0.0598986	0.177807	-1.31396	0.188887	0.315884	-7.35108
SLC36A4	-0.060154	0.284776	-1.04993	0.293772	0.456432	-7.66291
GPD1L	-0.0602842	0.181917	-1.30454	0.192076	0.320391	-7.3634
POP1	-0.0602941	0.186532	-1.30167	0.193056	0.32186	-7.36714
RXRA	-0.0605421	0.108357	-1.69822	0.0894934	0.166121	-6.77283
FASN	-0.060625	0.186195	-1.30039	0.193493	0.322422	-7.3688
COQ3	-0.0607166	0.094909	-1.82243	0.0684157	0.131672	-6.55438
EOGT	-0.0609727	0.271806	-1.08591	0.277543	0.435391	-7.62452
EARS2	-0.061556	0.139875	-1.52264	0.127877	0.224877	-7.05535
FUT11	-0.0618208	0.281173	-1.08685	0.277124	0.435155	-7.62349
SNRNP48	-0.0620335	0.381726	-0.943223	0.345586	0.521194	-7.76917
C1GALT1C1	-0.062046	0.339085	-1.00422	0.315296	0.482624	-7.70983
ST20-MTHFS	-0.0621286	0.111785	-1.71798	0.0858265	0.160232	-6.7391
ARSK	-0.0629535	0.153695	-1.47667	0.139792	0.2428	-7.12423
FECH	-0.0633183	0.160022	-1.46743	0.142287	0.24687	-7.13782
SMG6	-0.063795	0.400733	-0.944059	0.345159	0.520963	-7.76839
MED22	-0.0639832	0.0986083	-1.87619	0.0606541	0.118553	-6.45504
SLC37A4	-0.0640957	0.180372	-1.40747	0.159315	0.27226	-7.22394
ESRRA	-0.0641324	0.216782	-1.27863	0.201054	0.332119	-7.39684
SLC27A5	-0.0643885	0.157578	-1.49748	0.134295	0.23489	-7.0933
GNG4	-0.0645007	0.0894125	-1.95218	0.0509413	0.100979	-6.30973
EXOSC2	-0.0645769	0.263671	-1.1811	0.237588	0.381955	-7.5167
GDPD5	-0.0649583	0.307059	-1.09629	0.272974	0.429888	-7.61319
PRKD3	-0.0654066	0.141318	-1.60183	0.109221	0.197537	-6.93174
CFP	-0.0660514	0.144169	-1.60539	0.108434	0.196662	-6.92602
MANBA	-0.0660976	0.482799	-0.899236	0.368546	0.548167	-7.80967
ALG11	-0.0664021	0.237072	-1.2742	0.202619	0.333683	-7.40249
GSPT2	-0.0667054	0.159564	-1.53918	0.123789	0.218995	-7.03005
SGPP2	-0.0671314	0.79013	-0.731572	0.464445	0.6594	-7.94629
YWHAG	-0.0680353	0.894311	-0.709091	0.478282	0.674206	-7.96247
PTPN13	-0.0683785	0.139477	-1.63965	0.101105	0.184609	-6.87049
VKORC1L1	-0.0687458	0.178347	-1.51381	0.130102	0.228419	-7.06874
ARSG	-0.0688797	0.136904	-1.71501	0.0863697	0.160968	-6.74419
DGAT1	-0.0691382	0.296212	-1.18398	0.236445	0.380496	-7.51329
PDXP	-0.069292	0.135183	-1.74698	0.0806666	0.152089	-6.6889
DGKE	-0.0693513	1.16584	-0.631706	0.527591	0.727736	-8.01431
CDK8	-0.069384	0.294315	-1.19613	0.23167	0.374111	-7.49884
GALNT10	-0.0695181	0.393608	-1.04136	0.297728	0.46103	-7.67186
SERINC3	-0.06978	2.15834	-0.534671	0.592888	0.788813	-8.07087
SRD5A1	-0.0699057	0.214761	-1.40316	0.160595	0.274229	-7.22998
CDK7	-0.0701592	0.426771	-1.01712	0.309116	0.475483	-7.69679
SETD2	-0.0702328	1.49241	-0.595845	0.551291	0.753578	-8.03631
ACSL5	-0.0703764	0.956795	-0.714939	0.474661	0.67178	-7.95831
DHCR7	-0.0704388	0.446474	-0.986956	0.323685	0.493676	-7.727
PITPNM2	-0.070934	0.162417	-1.62579	0.10402	0.189612	-6.89309
ACSS2	-0.0710563	0.130061	-1.81662	0.0693003	0.132979	-6.56493
ACBD5	-0.0712277	0.410653	-1.05099	0.293285	0.455893	-7.6618
GSTZ1	-0.0717515	0.183257	-1.56527	0.117546	0.209208	-6.98958
GEMIN5	-0.0718353	0.190909	-1.527	0.126788	0.223084	-7.0487
KHK	-0.0718401	0.0928872	-2.15565	0.0311314	0.064969	-5.89223
PIGM	-0.0718679	0.25877	-1.31176	0.189626	0.316629	-7.35396
CHD9	-0.071889	0.605175	-0.882721	0.377405	0.55878	-7.82437
ALG8	-0.072057	0.533334	-0.945555	0.344395	0.520366	-7.76697
BYSL	-0.0722968	0.118278	-1.9586	0.0501833	0.0996477	-6.29718
ADARB1	-0.0731425	0.240373	-1.38074	0.167385	0.284326	-7.26117
HEXB	-0.0735781	0.921467	-0.75941	0.447623	0.639377	-7.92555
ALDH18A1	-0.0736345	0.313141	-1.23717	0.216049	0.352398	-7.44895
RPE	-0.0736437	0.274425	-1.3206	0.186661	0.312969	-7.34234
PNPT1	-0.0745782	0.474822	-1.02811	0.303918	0.468601	-7.68556
MED9	-0.0748672	0.188132	-1.60151	0.109291	0.197552	-6.93224
MIGA1	-0.0751229	0.356188	-1.17527	0.239912	0.38531	-7.52356
NCOR2	-0.0757259	0.637463	-0.912433	0.36156	0.540505	-7.79772
SP1	-0.075792	0.235891	-1.45554	0.145547	0.251718	-7.15518
SMPD3	-0.0758833	0.147539	-1.81153	0.0700848	0.134246	-6.57416
PPIP5K1	-0.0758838	0.0998907	-2.19018	0.0285306	0.0599661	-5.81727
MRM1	-0.0766647	0.0999677	-2.25503	0.0241497	0.0516627	-5.67329
GEMIN2	-0.0766919	0.170577	-1.71926	0.0855944	0.159891	-6.73691
ZDHHC2	-0.0771698	0.157412	-1.78724	0.0739245	0.140935	-6.61783
ALG10	-0.0771928	0.126852	-1.99582	0.0459765	0.0919814	-6.22366
MED26	-0.0775629	0.201833	-1.59929	0.109784	0.198002	-6.9358
AHCY	-0.0776091	0.53265	-1.0197	0.307892	0.473827	-7.69417
WDR12	-0.0780769	0.231766	-1.51127	0.130748	0.229304	-7.07258
AGO3	-0.0782599	0.595771	-0.968799	0.332666	0.505234	-7.74474
GBA2	-0.0782653	0.213677	-1.57624	0.114998	0.205463	-6.97237
ENTPD6	-0.0782756	0.331377	-1.27278	0.20312	0.334084	-7.40429
GANC	-0.0784173	0.191527	-1.66074	0.0967918	0.177534	-6.83571
CHPF2	-0.0786147	0.348965	-1.25214	0.210545	0.344288	-7.43034
FIG4	-0.078646	0.171894	-1.76445	0.0776826	0.147147	-6.65826
SAMD8	-0.078698	0.468933	-1.08699	0.277066	0.435155	-7.62334
DHTKD1	-0.0787361	0.167342	-1.77724	0.0755542	0.143451	-6.63563
PPARG	-0.0790428	0.164311	-1.79553	0.0725947	0.138481	-6.60298
WDR4	-0.0795293	0.154334	-1.87597	0.0606849	0.118553	-6.45547
PIP5K1C	-0.0798949	0.262067	-1.45615	0.145379	0.251672	-7.1543
ERCC2	-0.0801548	0.207668	-1.64044	0.100941	0.184414	-6.8692
ST8SIA1	-0.0803079	0.171478	-1.77985	0.0751263	0.142806	-6.63099
INPPL1	-0.0803359	0.110489	-2.2183	0.0265537	0.0564332	-5.75537
MED24	-0.0806238	0.38939	-1.22176	0.221822	0.360183	-7.46788
METTL1	-0.0810312	0.0903417	-2.5088	0.0121277	0.0276219	-5.06952
L3HYPDH	-0.0813078	0.106257	-2.27563	0.0228861	0.0492195	-5.62667
FUT7	-0.0816181	0.0903942	-2.51971	0.0117583	0.0268807	-5.04211
MAN2B2	-0.0819258	0.443248	-1.16164	0.245405	0.392963	-7.53947
NSDHL	-0.0822497	0.197289	-1.72836	0.0839498	0.157363	-6.72123
NUDT15	-0.08273	0.349309	-1.3111	0.189849	0.316839	-7.35482
OGT	-0.0828075	1.50903	-0.700634	0.483545	0.680274	-7.96843
CSF2RB	-0.0832662	0.250489	-1.53976	0.123646	0.218863	-7.02915
EPRS	-0.0833912	1.32325	-0.744697	0.45647	0.649723	-7.93661
DPAGT1	-0.083714	0.465843	-1.17047	0.241836	0.388015	-7.52918
SUV39H1	-0.083946	0.106355	-2.35757	0.0184117	0.0405107	-5.43708
HSD17B8	-0.083961	0.278182	-1.48464	0.137665	0.239749	-7.11243
SLC38A9	-0.0839736	0.311141	-1.40733	0.159357	0.27226	-7.22414
NUDT7	-0.0841366	0.132276	-2.14579	0.03191	0.0664229	-5.91341
SNRNP200	-0.0851268	1.57125	-0.712065	0.476439	0.673708	-7.96036
HK1	-0.085142	0.988059	-0.852636	0.393879	0.579465	-7.85046
INSIG2	-0.0852445	0.397599	-1.27641	0.201835	0.33273	-7.39967
ACBD4	-0.0856458	0.155683	-2.01192	0.0442515	0.0888594	-6.19144
INPP5E	-0.0859307	0.18316	-1.86662	0.06198	0.12072	-6.47294
ACSS1	-0.086652	0.356738	-1.36416	0.172545	0.29202	-7.28391
NAT1	-0.0872295	0.150833	-2.08568	0.0370298	0.0756706	-6.04047
B4GALT4	-0.087736	0.210925	-1.78167	0.0748284	0.142323	-6.62775
PIK3CG	-0.0879697	0.460548	-1.22279	0.221432	0.35973	-7.46662
ST3GAL3	-0.088162	0.173647	-1.95319	0.0508211	0.100802	-6.30776
SCO1	-0.0883714	0.526344	-1.16282	0.244928	0.392394	-7.53811
ALDH5A1	-0.0884889	0.152307	-2.1011	0.0356533	0.0733665	-6.00821
SESN1	-0.0885978	0.540382	-1.13109	0.25804	0.409152	-7.57447
CYP7B1	-0.0886227	0.303468	-1.49128	0.135914	0.237337	-7.10256
ABHD4	-0.0887611	0.20096	-1.84081	0.0656754	0.126968	-6.52075
DHFR	-0.0887893	0.217883	-1.77843	0.0753593	0.143165	-6.63352
COQ2	-0.0888167	0.302045	-1.50854	0.131444	0.230383	-7.0767
UPF1	-0.0889511	0.371675	-1.37199	0.170092	0.28832	-7.2732
POLR3E	-0.0890653	0.750972	-1.00001	0.317329	0.485124	-7.71404
GAA	-0.0891539	0.215683	-1.78213	0.0747536	0.142265	-6.62693
PAFAH2	-0.0894446	0.122696	-2.3481	0.0188863	0.0414706	-5.45933
CMAS	-0.089451	0.602663	-1.11158	0.266342	0.420875	-7.59633
PSPH	-0.0895586	0.123705	-2.36322	0.0181332	0.0399521	-5.42374
NUP85	-0.090097	0.279576	-1.59397	0.110971	0.199587	-6.94429
GSTM2	-0.0901692	0.283653	-1.56952	0.116554	0.207669	-6.98292
PLCD1	-0.0905734	0.190168	-1.91311	0.0557584	0.109457	-6.38516
DHX9	-0.0906253	1.17151	-0.846441	0.397324	0.583475	-7.85572
CNOT1	-0.0907222	1.04361	-0.886243	0.375505	0.55673	-7.82126
NFYA	-0.0908842	0.274375	-1.60899	0.107645	0.19534	-6.92024
NOP2	-0.0909824	0.586125	-1.13899	0.254731	0.405492	-7.56551
PRUNE1	-0.0911963	0.233366	-1.76269	0.0779783	0.147505	-6.66136
COX15	-0.0915838	0.363125	-1.4311	0.15243	0.262221	-7.19043
RRAGB	-0.091787	0.601799	-1.12445	0.260846	0.412995	-7.58195
NUP133	-0.0918221	0.461228	-1.27353	0.202854	0.3339	-7.40333
ALDH6A1	-0.0918537	0.172506	-2.04896	0.040488	0.0819623	-6.11629
TK2	-0.0923969	0.180616	-2.01519	0.043908	0.0882244	-6.18486
NUP107	-0.0926571	0.56659	-1.172	0.241222	0.387222	-7.5274
ABCC1	-0.092835	0.927163	-0.944369	0.345001	0.520963	-7.76809
TST	-0.0928709	0.142446	-2.28315	0.0224397	0.0484748	-5.60957
CNOT10	-0.0930675	0.524159	-1.23033	0.218599	0.355841	-7.45738
POLR2A	-0.0931384	1.75932	-0.74884	0.453969	0.646564	-7.93351
CPNE7	-0.0932399	0.137855	-2.30592	0.0211326	0.0458747	-5.55737
VKORC1	-0.0933953	0.18167	-2.03324	0.0420511	0.0847559	-6.14836
MED7	-0.0934668	0.292644	-1.61964	0.105336	0.191902	-6.90307
SYNJ2	-0.0935366	0.627331	-1.13394	0.256843	0.407853	-7.57124
CARNMT1	-0.093568	0.236179	-1.78396	0.0744561	0.141782	-6.62368
SETMAR	-0.0946792	0.117274	-2.57117	0.0101478	0.0236102	-4.91128
SETDB1	-0.0946961	0.301413	-1.61837	0.105609	0.192292	-6.90512
DDX47	-0.0947217	0.19541	-1.98781	0.0468561	0.0935101	-6.2396
PSAT1	-0.0948922	0.246437	-1.77557	0.0758304	0.143891	-6.6386
PPAT	-0.0953926	0.196306	-2.00606	0.0448726	0.0899952	-6.20319
SLC35A1	-0.0954549	0.363485	-1.49028	0.136177	0.237669	-7.10405
CMPK2	-0.0959499	0.129703	-2.44151	0.0146409	0.0328597	-5.23588
B3GALT4	-0.0959846	0.329212	-1.56966	0.116522	0.207669	-6.98271
MOCS3	-0.0960345	0.13804	-2.39797	0.0165017	0.0367574	-5.3411
CRAT	-0.096376	0.175288	-2.14784	0.0317471	0.0661261	-5.90902
MINPP1	-0.0966642	0.404643	-1.43888	0.150212	0.258681	-7.17927
TP53	-0.0966793	0.263926	-1.7609	0.0782821	0.147937	-6.66452
PDE9A	-0.0968275	0.238776	-1.82794	0.0675846	0.130227	-6.54433
NAGA	-0.0968892	0.416085	-1.4234	0.154646	0.265752	-7.2014
QTRT2	-0.0972268	0.282997	-1.70927	0.0874272	0.162752	-6.75401
CANT1	-0.0977141	0.60435	-1.20906	0.226666	0.366579	-7.48331
CHDH	-0.098298	0.1311	-2.51116	0.0120469	0.0274765	-5.0636
SLC27A3	-0.0983036	0.159685	-2.28088	0.0225736	0.0487039	-5.61473
HLCS	-0.098443	0.148591	-2.35398	0.01859	0.0408752	-5.44551
NUP205	-0.0984503	0.330148	-1.60426	0.108683	0.196783	-6.92784
ALG12	-0.0984738	0.430782	-1.41827	0.15614	0.267185	-7.20869
MMAB	-0.0989202	0.250709	-1.83228	0.0669355	0.129207	-6.53639
WASL	-0.0989527	0.255193	-1.81939	0.0688778	0.132325	-6.55991
VAC14	-0.0994493	0.360147	-1.56343	0.11798	0.209864	-6.99246
GTF2H2	-0.0997241	0.235154	-1.91798	0.0551383	0.108502	-6.37585
CHP1	-0.100057	0.350906	-1.6003	0.10956	0.197838	-6.93419
FAR2	-0.100849	0.184105	-2.17677	0.0295175	0.0618798	-5.84652
SLC16A3	-0.100878	0.919342	-1.03856	0.299029	0.462603	-7.67477
TUT7	-0.101195	1.4237	-0.87507	0.381554	0.564407	-7.83109
ADAT3	-0.101354	0.227032	-1.98947	0.0466723	0.0932582	-6.2363
MAPK11	-0.101361	0.187865	-2.17042	0.0299948	0.0627587	-5.86031
AGPS	-0.101432	0.528888	-1.33277	0.182634	0.306851	-7.3262
MTO1	-0.102557	0.585063	-1.28123	0.200137	0.330772	-7.39351
SORD	-0.102641	0.138767	-2.55902	0.0105094	0.0243815	-4.94242
TFB1M	-0.103123	0.340327	-1.65647	0.0976544	0.178913	-6.8428
SETD1B	-0.103628	0.702001	-1.18658	0.235417	0.379217	-7.51021
OXSM	-0.103706	0.136782	-2.61571	0.00891563	0.0210456	-4.79591
HMGCL	-0.103707	0.312391	-1.73813	0.0822144	0.154468	-6.70432
PANK4	-0.104117	0.216235	-2.0886	0.0367657	0.0752257	-6.03438
CHPT1	-0.104183	0.321834	-1.72263	0.0849819	0.159206	-6.73111
MGST2	-0.104677	0.389516	-1.58816	0.112278	0.201157	-6.95352
RNPC3	-0.104699	0.653903	-1.2406	0.214777	0.3505	-7.4447
B3GLCT	-0.105034	0.216065	-2.08815	0.0368062	0.0752611	-6.03532
MARS	-0.105347	0.979932	-1.05846	0.289869	0.451449	-7.65393
PPCDC	-0.105508	0.2094	-2.15886	0.030881	0.0644881	-5.8853
CDK19	-0.105588	0.240581	-1.9971	0.045838	0.0918177	-6.22112
HACD3	-0.105759	0.591173	-1.31488	0.188577	0.315529	-7.34987
GGT7	-0.105833	0.415131	-1.53606	0.12455	0.220222	-7.03483
GALE	-0.105837	0.163142	-2.4533	0.0141697	0.031936	-5.20705
MID1IP1	-0.105892	0.287463	-1.8358	0.0664128	0.128274	-6.52994
GUSB	-0.106206	0.86069	-1.12572	0.260307	0.412344	-7.58052
RBM28	-0.106252	0.460391	-1.48883	0.136558	0.238142	-7.10621
ALG2	-0.106371	0.651051	-1.2749	0.202371	0.333444	-7.4016
THOC2	-0.106446	1.29493	-0.958734	0.337713	0.5117	-7.75443
PRKAG2	-0.106666	0.416575	-1.55914	0.11899	0.211428	-6.99914
ACP2	-0.10671	0.363221	-1.67452	0.0940544	0.173298	-6.81275
RUFY1	-0.106876	0.631826	-1.29268	0.196147	0.326007	-7.37879
DPYD	-0.107631	0.958731	-1.07781	0.281141	0.440182	-7.63327
AMACR	-0.107723	0.12978	-2.76946	0.00562387	0.013812	-4.38246
MGAT4B	-0.107855	0.194214	-2.28044	0.0225996	0.0487039	-5.61573
AMPD3	-0.108039	0.193431	-2.27721	0.022792	0.0490721	-5.6231
CROT	-0.108044	0.205361	-2.20774	0.0272816	0.0577152	-5.7787
SEH1L	-0.109209	0.392389	-1.65364	0.0982269	0.179861	-6.84747
OSBPL3	-0.109256	0.517515	-1.44513	0.148448	0.256324	-7.17026
SMAD3	-0.110388	0.28245	-1.93956	0.052457	0.10354	-6.33425
HIBADH	-0.111187	0.469598	-1.54253	0.122972	0.217908	-7.02489
SRSF11	-0.111572	2.86856	-0.808015	0.419099	0.608656	-7.88748
PDE6B	-0.111609	0.187766	-2.39864	0.0164719	0.0367194	-5.33952
DDOST	-0.111917	2.08189	-0.869517	0.384583	0.567988	-7.83593
PRKCA	-0.111957	0.347058	-1.7739	0.0761053	0.144328	-6.64155
MUT	-0.112149	0.315763	-1.86799	0.0617883	0.120418	-6.47038
TRMT12	-0.112454	0.149406	-2.68339	0.00729827	0.0175864	-4.61681
LIPA	-0.112768	0.48622	-1.53423	0.125001	0.220658	-7.03765
CPT2	-0.113015	0.224474	-2.21641	0.0266824	0.0566602	-5.75954
INSIG1	-0.113065	1.98171	-0.861341	0.389068	0.573428	-7.843
PWP2	-0.113192	0.200001	-2.36503	0.0180449	0.039839	-5.41947
UTP15	-0.113784	0.254813	-2.11453	0.034491	0.0712463	-5.97993
PPIP5K2	-0.114071	0.504985	-1.53006	0.126028	0.221867	-7.04402
DDX1	-0.114074	0.483059	-1.56617	0.117336	0.208949	-6.98817
NUP43	-0.114363	0.165569	-2.60356	0.00923771	0.0216952	-4.82757
CPSF4	-0.114408	0.343964	-1.84139	0.0655895	0.126968	-6.51967
MVK	-0.114794	0.183202	-2.49359	0.0126598	0.0287327	-5.10752
PAN3	-0.114896	0.339107	-1.84303	0.0653493	0.126597	-6.51664
SMPD4	-0.115111	0.480998	-1.57262	0.115833	0.206727	-6.97805
PCTP	-0.115737	0.260508	-2.12787	0.0333684	0.0691919	-5.95166
GLB1	-0.115833	0.874597	-1.21795	0.223266	0.361803	-7.47252
HMBS	-0.115986	0.170065	-2.63404	0.00844866	0.0200455	-4.74785
NR1D1	-0.11664	0.217195	-2.29714	0.0216286	0.0468259	-5.57756
SIRT3	-0.117255	0.270852	-2.09537	0.0361601	0.0741739	-6.02024
CPSF3	-0.117618	0.414164	-1.73393	0.0829576	0.155684	-6.71161
CHST2	-0.117691	0.378781	-1.78567	0.0741789	0.141337	-6.62063
TUT4	-0.117754	1.37032	-1.03385	0.301226	0.465335	-7.67965
BPNT1	-0.117809	0.213519	-2.37827	0.01741	0.0385685	-5.3881
ACAT1	-0.117915	0.509695	-1.58819	0.11227	0.201157	-6.95347
CPSF1	-0.118225	0.406769	-1.74787	0.0805135	0.151888	-6.68736
DDX6	-0.118514	2.55901	-0.869616	0.384528	0.567988	-7.83585
SKIV2L	-0.118637	0.452489	-1.66967	0.0950124	0.174765	-6.82087
AKT1	-0.118747	0.204771	-2.43375	0.0149583	0.0335268	-5.25477
ADAT1	-0.118807	0.249808	-2.21205	0.0269827	0.0571949	-5.7692
KMT5B	-0.119022	0.776514	-1.31593	0.188224	0.315404	-7.34849
PDE4A	-0.119622	0.809927	-1.28688	0.198163	0.328347	-7.38627
TMLHE	-0.120593	0.215786	-2.41697	0.0156654	0.035039	-5.29541
RPN2	-0.120736	2.19764	-0.921163	0.356985	0.535642	-7.78972
SCLY	-0.121582	0.253568	-2.24985	0.0244771	0.0522941	-5.68495
RBM5	-0.121877	1.64503	-1.0073	0.313812	0.481168	-7.70673
POMGNT1	-0.122056	0.335078	-1.98848	0.0467824	0.0934208	-6.23828
PARN	-0.122264	0.607446	-1.50761	0.131681	0.230565	-7.07809
IPPK	-0.122323	0.248967	-2.28313	0.0224406	0.0484748	-5.6096
PDK3	-0.122463	0.346337	-1.94788	0.0514528	0.101806	-6.31809
ST6GALNAC6	-0.122554	0.577342	-1.54518	0.122329	0.216887	-7.0208
GAMT	-0.122737	0.283738	-2.14296	0.0321373	0.0668101	-5.91949
NUDT9	-0.122834	0.408888	-1.81319	0.0698284	0.133834	-6.57116
MED18	-0.122907	0.191664	-2.6273	0.00861775	0.0204167	-4.76556
SUCLA2	-0.123623	0.552616	-1.59538	0.110654	0.199129	-6.94204
FAHD1	-0.123839	0.194439	-2.60531	0.00919091	0.0216167	-4.82304
TRMT13	-0.123913	0.311014	-2.07724	0.037801	0.0770521	-6.05801
MIGA2	-0.123927	0.236329	-2.36477	0.0180575	0.0398395	-5.42008
TNFAIP8L1	-0.124146	0.211903	-2.51543	0.0119021	0.0271844	-5.05288
TRDMT1	-0.124445	0.295322	-2.12018	0.0340116	0.0703905	-5.96798
MOGS	-0.124609	0.503626	-1.67005	0.094936	0.174723	-6.82022
CEPT1	-0.124782	0.334393	-2.02955	0.0424251	0.0854567	-6.15584
GTF2H4	-0.124914	0.321327	-2.09157	0.0364989	0.0748216	-6.02818
GTF2H3	-0.125298	0.421409	-1.82954	0.0673449	0.12992	-6.54141
GLE1	-0.125416	0.474727	-1.7393	0.0820088	0.154171	-6.70229
PPP2R1B	-0.125743	0.370531	-1.94746	0.0515032	0.101844	-6.31891
DHX15	-0.126093	0.945792	-1.2818	0.199937	0.330772	-7.39278
THOC1	-0.126168	0.536292	-1.64524	0.0999476	0.182702	-6.86132
TRMT61B	-0.126409	0.333622	-2.04919	0.0404662	0.0819623	-6.11584
G6PD	-0.126423	0.58523	-1.59353	0.111069	0.199653	-6.94499
ALKBH8	-0.127017	0.183458	-2.75601	0.00586019	0.0143451	-4.41955
PIK3R5	-0.127706	0.763585	-1.41861	0.15604	0.267185	-7.20821
DOLPP1	-0.127797	0.149161	-3.1042	0.00191254	0.00520012	-3.40074
TEX10	-0.128143	0.304243	-2.17199	0.0298767	0.0625519	-5.85692
ZNF473	-0.129808	0.207994	-2.63745	0.00836429	0.0198802	-4.73888
MED17	-0.130678	0.810637	-1.42059	0.155464	0.266875	-7.20541
PLA2G6	-0.130873	0.210835	-2.63735	0.00836673	0.0198802	-4.73914
PAOX	-0.131378	0.285008	-2.30529	0.0211679	0.0459205	-5.55882
GSTM4	-0.131932	0.305691	-2.24763	0.0246184	0.0525466	-5.68994
AGMAT	-0.131995	0.238016	-2.55686	0.0105746	0.0245152	-4.94792
MTHFD1L	-0.132311	0.254049	-2.4664	0.0136621	0.0308349	-5.17486
MAPKAPK2	-0.133872	0.548555	-1.72927	0.0837871	0.157149	-6.71966
SCAP	-0.134679	0.560338	-1.71955	0.0855411	0.159884	-6.73641
MTMR2	-0.135214	0.385892	-2.05823	0.0395902	0.0804462	-6.09728
CTPS1	-0.135336	0.258724	-2.49817	0.0124973	0.0284237	-5.0961
CPNE3	-0.135399	1.11956	-1.29061	0.196865	0.326842	-7.38146
UCK2	-0.135442	0.330923	-2.232	0.0256341	0.0545144	-5.72491
PDHX	-0.135458	0.387313	-2.0572	0.0396889	0.0805964	-6.09939
COX10	-0.135501	0.796232	-1.48278	0.13816	0.240352	-7.11519
PIGX	-0.135503	0.622252	-1.65774	0.0973962	0.178541	-6.84069
TTC37	-0.13551	0.400381	-2.02784	0.0425992	0.085754	-6.1593
EBP	-0.135621	0.61059	-1.6735	0.0942563	0.173571	-6.81447
TRIB3	-0.135687	0.168165	-3.07488	0.00211076	0.00569606	-3.49118
PLEKHA1	-0.135983	0.350591	-2.13571	0.0327241	0.0679428	-5.93498
POFUT2	-0.136019	0.259199	-2.49007	0.0127856	0.0289777	-5.11627
GGCX	-0.136728	0.27396	-2.44127	0.0146505	0.0328597	-5.23646
TSR1	-0.136925	0.505225	-1.84066	0.0656974	0.126968	-6.52102
AGK	-0.137177	0.434307	-1.97731	0.0480306	0.0957362	-6.26041
LIAS	-0.137192	0.201891	-2.82997	0.00466324	0.011624	-4.21327
DHDDS	-0.137193	0.290254	-2.38309	0.0171841	0.0381788	-5.37665
MED1	-0.137249	0.606301	-1.69115	0.0908355	0.168324	-6.7848
SHMT1	-0.137281	0.183264	-2.97287	0.00295638	0.00774586	-3.79922
POMC	-0.137355	0.195612	-2.88539	0.00391642	0.00993981	-4.05509
RORA	-0.13761	3.18889	-0.969888	0.332123	0.505119	-7.74369
PIGQ	-0.13772	0.237543	-2.63837	0.0083416	0.0198496	-4.73645
MTOR	-0.137737	0.475936	-1.89225	0.0584827	0.114596	-6.42482
PDE7A	-0.137841	0.909006	-1.41837	0.156111	0.267185	-7.20855
ALG5	-0.138297	0.833697	-1.48869	0.136595	0.238142	-7.10641
HACL1	-0.138475	0.62576	-1.68438	0.0921351	0.170634	-6.79621
CHERP	-0.138904	0.563961	-1.76869	0.0769724	0.145887	-6.65078
COQ9	-0.139084	0.523523	-1.84783	0.0646525	0.125322	-6.50781
SLC17A5	-0.139112	0.235248	-2.67504	0.00748251	0.0179902	-4.63916
GNPDA2	-0.139202	0.214128	-2.79729	0.00516179	0.012751	-4.30509
GGT1	-0.139759	0.506221	-1.88161	0.0599142	0.117189	-6.44488
NUP35	-0.140527	0.284695	-2.46081	0.0138766	0.0312973	-5.18861
POLR3D	-0.140687	0.327161	-2.31398	0.0206863	0.0449961	-5.53877
THTPA	-0.140967	0.214884	-2.82977	0.00466609	0.011624	-4.21382
TNRC6B	-0.141873	1.65233	-1.1644	0.244287	0.39156	-7.53627
TNFAIP8L2	-0.142722	0.161006	-3.27073	0.0010758	0.00306387	-2.8707
DPM3	-0.142791	0.619918	-1.74294	0.081371	0.153149	-6.69596
RRP36	-0.143095	0.272648	-2.56298	0.0103903	0.0241399	-4.93229
DDX20	-0.143167	0.317104	-2.37956	0.0173492	0.0384601	-5.38503
CSTF1	-0.144314	0.541275	-1.87541	0.0607616	0.118632	-6.45651
LIPE	-0.144473	0.149999	-3.45848	0.000545183	0.00162552	-2.24004
AMPD2	-0.144677	0.269928	-2.60287	0.00925634	0.0217075	-4.82937
TFIP11	-0.144811	1.0431	-1.4209	0.155374	0.266861	-7.20496
PIK3C3	-0.145046	0.810631	-1.57285	0.115781	0.206727	-6.9777
PPOX	-0.145399	0.292192	-2.52174	0.0116908	0.0267583	-5.037
UTP14A	-0.145529	0.378345	-2.24237	0.0249565	0.0531783	-5.70174
RPP14	-0.145751	0.374023	-2.25384	0.0242248	0.0517893	-5.67598
POLR3H	-0.14654	0.277583	-2.61259	0.00899738	0.0211922	-4.80405
[truncated: 1,242 more rows]
