# Supplementary material for: Exploring the Role of T‐Cell Metabolism in Modulating Immunotherapy Efficacy for Non‐Small Cell Lung Cancer Based on Clustering
Source: J Clin Lab Anal. 2025 Apr 17;39(13):e25020. doi: 10.1002/jcla.25020 (PMC12217653; doi:10.1002/jcla.25020)
Supplement: Supplementary file 1 — Appendix S1. [file JCLA-39-e25020-s001.zip › supplementary/Supplementary Table4.xls]

## Sheet: Supplementary Table4
	Sending.cluster	Target.cluster	Ligand.symbol	Receptor.symbol
1	Prolif.	CD4_C8-Treg	CCL3	CCR4
2	Tex	CD4_C8-Treg	CCL3	CCR4
4	CD4_C2-Tcm	CD4_C8-Treg	CCL5	CCR4
5	CD4_C3-Tem	CD4_C8-Treg	CCL5	CCR4
6	CD4_C4-CD69	CD4_C8-Treg	CCL5	CCR4
7	CD4_C5-ISG15	CD4_C8-Treg	CCL5	CCR4
8	CD4_C7-Th1-like	CD4_C8-Treg	CCL5	CCR4
9	CD4_C9-Prolif.	CD4_C8-Treg	CCL5	CCR4
10	Non-exhausted	CD4_C8-Treg	CCL5	CCR4
11	Prolif.	CD4_C8-Treg	CCL5	CCR4
12	Tex	CD4_C8-Treg	CCL5	CCR4
13	XCL1	CD4_C8-Treg	CCL5	CCR4
14	CD4_C1-Naive	CD4_C8-Treg	CLEC2D	KLRB1
15	CD4_C2-Tcm	CD4_C8-Treg	CLEC2D	KLRB1
16	CD4_C3-Tem	CD4_C8-Treg	CLEC2D	KLRB1
17	CD4_C4-CD69	CD4_C8-Treg	CLEC2D	KLRB1
18	CD4_C5-ISG15	CD4_C8-Treg	CLEC2D	KLRB1
19	CD4_C6-RPL	CD4_C8-Treg	CLEC2D	KLRB1
20	CD4_C7-Th1-like	CD4_C8-Treg	CLEC2D	KLRB1
21	CD4_C8-Treg	CD4_C8-Treg	CLEC2D	KLRB1
22	CD4_C9-Prolif.	CD4_C8-Treg	CLEC2D	KLRB1
23	Non-exhausted	CD4_C8-Treg	CLEC2D	KLRB1
24	Prolif.	CD4_C8-Treg	CLEC2D	KLRB1
25	Tex	CD4_C8-Treg	CLEC2D	KLRB1
26	XCL1	CD4_C8-Treg	CLEC2D	KLRB1
27	CD4_C1-Naive	Non-exhausted	HLA-B	KLRD1
28	CD4_C2-Tcm	Non-exhausted	HLA-B	KLRD1
29	CD4_C3-Tem	Non-exhausted	HLA-B	KLRD1
30	CD4_C4-CD69	Non-exhausted	HLA-B	KLRD1
31	CD4_C5-ISG15	Non-exhausted	HLA-B	KLRD1
32	CD4_C6-RPL	Non-exhausted	HLA-B	KLRD1
33	CD4_C7-Th1-like	Non-exhausted	HLA-B	KLRD1
34	CD4_C8-Treg	Non-exhausted	HLA-B	KLRD1
35	CD4_C9-Prolif.	Non-exhausted	HLA-B	KLRD1
36	Non-exhausted	Non-exhausted	HLA-B	KLRD1
37	Prolif.	Non-exhausted	HLA-B	KLRD1
38	Tex	Non-exhausted	HLA-B	KLRD1
39	XCL1	Non-exhausted	HLA-B	KLRD1
40	CD4_C1-Naive	Non-exhausted	HLA-E	KLRD1
41	CD4_C2-Tcm	Non-exhausted	HLA-E	KLRD1
42	CD4_C3-Tem	Non-exhausted	HLA-E	KLRD1
43	CD4_C4-CD69	Non-exhausted	HLA-E	KLRD1
44	CD4_C5-ISG15	Non-exhausted	HLA-E	KLRD1
45	CD4_C6-RPL	Non-exhausted	HLA-E	KLRD1
46	CD4_C7-Th1-like	Non-exhausted	HLA-E	KLRD1
47	CD4_C8-Treg	Non-exhausted	HLA-E	KLRD1
48	CD4_C9-Prolif.	Non-exhausted	HLA-E	KLRD1
49	Non-exhausted	Non-exhausted	HLA-E	KLRD1
50	Prolif.	Non-exhausted	HLA-E	KLRD1
51	Tex	Non-exhausted	HLA-E	KLRD1
52	XCL1	Non-exhausted	HLA-E	KLRD1
53	CD4_C8-Treg	CD4_C1-Naive	KLRB1	CLEC2D
60	CD4_C8-Treg	CD4_C8-Treg	KLRB1	CLEC2D
62	CD4_C8-Treg	Non-exhausted	KLRB1	CLEC2D
66	CD4_C1-Naive	CD4_C1-Naive	LGALS1	CD69
73	CD4_C1-Naive	CD4_C8-Treg	LGALS1	CD69
75	CD4_C1-Naive	Non-exhausted	LGALS1	CD69
79	CD4_C1-Naive	CD4_C1-Naive	LGALS1	ITGB1
86	CD4_C1-Naive	CD4_C8-Treg	LGALS1	ITGB1
88	CD4_C1-Naive	Non-exhausted	LGALS1	ITGB1
92	CD4_C2-Tcm	Non-exhausted	LGALS1	ITGB1
93	CD4_C3-Tem	Non-exhausted	LGALS1	ITGB1
94	CD4_C4-CD69	Non-exhausted	LGALS1	ITGB1
95	CD4_C5-ISG15	Non-exhausted	LGALS1	ITGB1
96	CD4_C6-RPL	Non-exhausted	LGALS1	ITGB1
97	CD4_C7-Th1-like	Non-exhausted	LGALS1	ITGB1
98	CD4_C8-Treg	Non-exhausted	LGALS1	ITGB1
99	CD4_C9-Prolif.	Non-exhausted	LGALS1	ITGB1
100	Non-exhausted	Non-exhausted	LGALS1	ITGB1
101	Prolif.	Non-exhausted	LGALS1	ITGB1
102	Tex	Non-exhausted	LGALS1	ITGB1
103	XCL1	Non-exhausted	LGALS1	ITGB1
104	CD4_C1-Naive	CD4_C1-Naive	LGALS1	PTPRC
111	CD4_C1-Naive	CD4_C8-Treg	LGALS1	PTPRC
113	CD4_C1-Naive	Non-exhausted	LGALS1	PTPRC
117	CD4_C5-ISG15	Non-exhausted	LGALS3BP	ITGB1
118	CD4_C8-Treg	CD4_C1-Naive	LTA	TNFRSF14
125	CD4_C8-Treg	CD4_C8-Treg	LTA	TNFRSF14
127	CD4_C8-Treg	Non-exhausted	LTA	TNFRSF14
131	CD4_C8-Treg	CD4_C1-Naive	LTA	TNFRSF1B
137	CD4_C8-Treg	CD4_C8-Treg	LTA	TNFRSF1B
139	CD4_C8-Treg	Non-exhausted	LTA	TNFRSF1B
143	Non-exhausted	Non-exhausted	LY9	LY9
144	CD4_C1-Naive	CD4_C1-Naive	PTDSS1	JMJD6
145	CD4_C3-Tem	CD4_C1-Naive	PTDSS1	JMJD6
146	CD4_C5-ISG15	CD4_C1-Naive	PTDSS1	JMJD6
147	CD4_C7-Th1-like	CD4_C1-Naive	PTDSS1	JMJD6
148	CD4_C8-Treg	CD4_C1-Naive	PTDSS1	JMJD6
149	CD4_C9-Prolif.	CD4_C1-Naive	PTDSS1	JMJD6
150	Prolif.	CD4_C1-Naive	PTDSS1	JMJD6
151	Tex	CD4_C1-Naive	PTDSS1	JMJD6
152	XCL1	CD4_C1-Naive	PTDSS1	JMJD6
153	Prolif.	Non-exhausted	VCAM1	ITGB1
154	Tex	Non-exhausted	VCAM1	ITGB1
